# Supplementary material for: The relationship between artistic skills and academic engagement among artistically gifted non-specialist university students
Source: PLoS One. 2025 Sep 2;20(9):e0329483. doi: 10.1371/journal.pone.0329483 (PMC12404549; doi:10.1371/journal.pone.0329483)
Supplement: S2 Data — (XLSX) [file pone.0329483.s002.xlsx]

## Sheet: ردود النموذج 1
طابع زمني	١- الـجـــــــــنس:	٢- المستوى الدراسي:	٣- التـخصـــــص:	١- لدي معرفة بتطور الفن عبر التاريخ.	٢- لدي إلمام بمفهوم المصطلحات الفنية.	٣- امتلك القدرة على تحليل عناصر العمل الفني.	٤- أربط محتوى الأعمال الفنية بالحياة والأحداث المعاصرة بالمجتمع.	٥- أتابع المستجدات في مجال الفنون التشكيلية.	٦- لدي القدرة على المقارنة بين الأعمال الفنية.	٧- امتلك مهارة في الرسم بقلم الرصاص.	٨- امتلك مهارة في التصوير باستخدام الألوان.	٩- أستثمر الخامات البيئية المناسبة لإنتاج أعمالي الفنية.	١٠- استخدم التقنيات الفنية الحديثة عند تنفيذ أعمالي الفنية.	١١- ابتعد عن تقليد الآخرين أثناء إنتاجي للأعمال الفنية.	١٢- أصقل خبرتي من خلال حضور الورش والدورات التدريبية الخاصة بالفنون.	۱۳- أُقدر قيمة الأعمال الفنية في المعارض.	١٤- أحترم الأعمال الفنية ذات الثقافات المختلفة.	١٥- أعبر عن مشاعري من خلال ممارستي للفن.	١٦- أستطيع تذوق جمالية الأعمال الفنية.	۱۷- أدرك الأبعاد الجمالية للألوان المستخدمة في العمل الفني.	۱٨- أشعر بالحيوية والنشاط أثناء دراستي.	١٩- لدي الرغبة في الدراسة عندما أستيقظ في الصباح.	٢٠- لدي القدرة على الاستمرار في استذكار دروسي لفترات طويلة.	٢۱- لدي مرونة شديدة في دراستي.	٢٢- أثابر في دراستي حتى عندما لا تسير الأمور على ما يرام.	٢۳- أفخر بمجال دراستي.	٢٤- أشعر بالحماس تجاه دراستي.	٢٥- أحقق أهدافي من خلال دراستي.	٢٦- أحاول تسهيل العقبات أثناء دراستي.	٢٧- يمر الوقت سريعا أثناء دراستي.	٢٨- أشعر بالارتياح أثناء استذكار دروسي.	٢٩- أنسى كل شيء حولي عندما أدرس.	۳٠- أشعر بالسعادة عندما أدرس بشكل مكثف.	من وجهة نظرك كموهوب/ة فنياً: ما هي المقترحات التي تسهم في رفع مستوى المهارات الفنية لديك؟
2024-02-25 15:46:32	أنـثــــى	الســــــــابــــع، الثامــــــــن	صـحــي	محايد	موافق	موافق بشدة	محايد	غير موافق	موافق	موافق بشدة	موافق بشدة	غير موافق	موافق بشدة	محايد	محايد	موافق	موافق بشدة	محايد	موافق بشدة	موافق بشدة	موافق	محايد	موافق بشدة	موافق بشدة	موافق بشدة	موافق بشدة	موافق بشدة	موافق بشدة	موافق بشدة	موافق بشدة	موافق	غير موافق	غير موافق	الدورات التدريبيه مع توفر الادوات وطرق الرسم المختفله سواء داخل الكلية الجامعة او في نفس المنطقة (الخرج) لسهولة حضورها
2024-02-25 16:22:24	أنـثــــى	الخامس، السادس	علـمـــي	موافق	موافق	موافق	موافق بشدة	موافق بشدة	موافق بشدة	موافق	موافق	موافق	موافق بشدة	موافق	محايد	موافق بشدة	موافق بشدة	موافق بشدة	موافق بشدة	موافق بشدة	محايد	محايد	موافق	محايد	موافق	موافق بشدة	موافق	موافق بشدة	موافق بشدة	موافق	موافق	محايد	موافق بشدة	رؤية الكثير من اللوحات، والاستمرار في الفن
2024-02-25 16:45:07	أنـثــــى	الســــــــابــــع، الثامــــــــن	إنسـانــي	موافق بشدة	موافق بشدة	موافق بشدة	موافق بشدة	موافق بشدة	موافق بشدة	موافق بشدة	موافق بشدة	موافق بشدة	موافق بشدة	موافق بشدة	موافق بشدة	موافق بشدة	موافق بشدة	موافق بشدة	موافق بشدة	موافق بشدة	محايد	محايد	موافق بشدة	موافق	موافق بشدة	موافق	محايد	محايد	موافق	موافق	موافق	موافق بشدة	غير موافق بشدة	المشاريع التي يدخل فيها الفن في صناعة فكرة جديده سواء في مناسبات وطنية او مناسبات اخرى - دورات فنية - زيارة معارض لفنانين صاعدين
2024-02-25 16:58:46	أنـثــــى	الســــــــابــــع، الثامــــــــن	علـمـــي	موافق بشدة	محايد	غير موافق	موافق	موافق بشدة	موافق	موافق بشدة	غير موافق	موافق	محايد	موافق	موافق	موافق	موافق	موافق	موافق	محايد	موافق	محايد	موافق	موافق	موافق بشدة	موافق بشدة	موافق	موافق	موافق بشدة	موافق	موافق	محايد	غير موافق	وضع معرض طلابي ودمج الرسامين مع بعضهم البعض لكسب الخبره
2024-02-25 17:21:07	أنـثــــى	الســــــــابــــع، الثامــــــــن	صـحــي	غير موافق	محايد	محايد	غير موافق	محايد	موافق	موافق بشدة	غير موافق	محايد	موافق	موافق	غير موافق بشدة	موافق	موافق	موافق	موافق	غير موافق	موافق	موافق	محايد	موافق	موافق بشدة	موافق بشدة	موافق بشدة	موافق بشدة	موافق بشدة	موافق بشدة	موافق بشدة	موافق بشدة	محايد	البيئه الداعمة
2024-02-25 17:40:52	ذكــــر	الســــــــابــــع، الثامــــــــن	إنسـانــي	موافق	موافق	موافق بشدة	موافق بشدة	موافق بشدة	موافق بشدة	موافق بشدة	موافق بشدة	موافق بشدة	موافق بشدة	موافق	محايد	موافق بشدة	موافق بشدة	موافق بشدة	موافق بشدة	موافق بشدة	موافق	موافق	محايد	محايد	موافق بشدة	موافق بشدة	موافق	موافق	موافق بشدة	محايد	محايد	غير موافق	موافق	المسابقات ونشر الفنانين و عمل معارض و دورات
2024-02-25 17:41:43	أنـثــــى	الســــــــابــــع، الثامــــــــن	علـمـــي	موافق بشدة	موافق بشدة	موافق	موافق بشدة	موافق	موافق	محايد	موافق	موافق بشدة	موافق	موافق	محايد	موافق بشدة	موافق بشدة	موافق بشدة	موافق	موافق بشدة	موافق	موافق بشدة	موافق	موافق	موافق	موافق بشدة	موافق بشدة	موافق بشدة	موافق بشدة	موافق بشدة	موافق بشدة	موافق بشدة	موافق بشدة	الاستمرارية، تجربة أعمال جديدة، توفر البيئة المناسبة
2024-02-25 17:48:06	ذكــــر	الثـالــث، الرابــــــــــع	علـمـــي	محايد	محايد	محايد	موافق بشدة	موافق	موافق بشدة	موافق	غير موافق	موافق بشدة	موافق بشدة	موافق بشدة	موافق بشدة	موافق بشدة	موافق بشدة	موافق بشدة	غير موافق	موافق بشدة	موافق بشدة	غير موافق بشدة	غير موافق بشدة	موافق بشدة	موافق بشدة	موافق بشدة	موافق بشدة	موافق بشدة	موافق بشدة	موافق بشدة	موافق	محايد	موافق بشدة	.
2024-02-25 17:52:14	أنـثــــى	الســــــــابــــع، الثامــــــــن	صـحــي	موافق	موافق بشدة	موافق بشدة	موافق	موافق بشدة	موافق بشدة	موافق	موافق بشدة	موافق	موافق بشدة	موافق	محايد	موافق بشدة	موافق بشدة	موافق بشدة	موافق بشدة	موافق بشدة	موافق	موافق	محايد	موافق	موافق بشدة	موافق بشدة	موافق بشدة	موافق بشدة	موافق بشدة	موافق	موافق بشدة	محايد	موافق	انشاء نادي فن او مساحه نقدر نعلم المجتمع عن مفهوم الفن و نسمح انهم يجربون جميع انواع الفن و كل فنانه بالجامعه تقدر تسوي ورشة عمل عن فنها و طريقتها و منها نتعلم من بعض لان كل فنان له نظره و له طريقته ومهما قلدنا بعض كل واحد له لمسته الخاصه .. دعمهم في حال فيه عوائق .. ممكن معرض خاص بالجامعه للفن كل سنه يصير ..
2024-02-25 18:01:19	أنـثــــى	الســــــــابــــع، الثامــــــــن	صـحــي	غير موافق	موافق	موافق	موافق بشدة	موافق	موافق	موافق بشدة	موافق بشدة	موافق بشدة	محايد	موافق بشدة	غير موافق	موافق بشدة	موافق بشدة	موافق بشدة	موافق بشدة	موافق بشدة	موافق بشدة	محايد	موافق	محايد	محايد	موافق بشدة	موافق بشدة	موافق بشدة	موافق بشدة	محايد	موافق بشدة	محايد	موافق بشدة	الممارسة
2024-02-25 18:05:51	أنـثــــى	الســــــــابــــع، الثامــــــــن	علـمـــي	محايد	موافق	موافق	موافق بشدة	غير موافق	موافق	موافق	موافق	موافق	موافق	موافق	غير موافق	موافق بشدة	موافق بشدة	موافق بشدة	موافق بشدة	موافق بشدة	موافق بشدة	موافق	موافق	موافق	موافق بشدة	موافق بشدة	موافق بشدة	موافق بشدة	موافق	موافق بشدة	موافق	موافق	موافق	الخيال
2024-02-25 18:08:00	أنـثــــى	الســــــــابــــع، الثامــــــــن	علـمـــي	محايد	موافق	موافق	موافق	موافق	موافق	محايد	محايد	محايد	محايد	موافق	محايد	موافق بشدة	موافق بشدة	محايد	موافق بشدة	موافق بشدة	محايد	موافق	موافق	موافق	موافق بشدة	موافق بشدة	موافق	موافق بشدة	موافق بشدة	موافق بشدة	محايد	موافق بشدة	محايد	الإنسجام مع الأشخاص الموهوبين مجالات مختلفه لرؤيه الفن بمنظور كل شخص
2024-02-25 18:08:31	أنـثــــى	الســــــــابــــع، الثامــــــــن	صـحــي	موافق	موافق	محايد	موافق	محايد	موافق	موافق بشدة	موافق	غير موافق	موافق	محايد	محايد	موافق بشدة	موافق بشدة	موافق بشدة	موافق بشدة	موافق بشدة	موافق بشدة	موافق بشدة	موافق	موافق بشدة	موافق بشدة	موافق بشدة	موافق بشدة	موافق بشدة	موافق بشدة	موافق بشدة	موافق بشدة	موافق بشدة	موافق بشدة	الممارسه
2024-02-25 18:09:25	أنـثــــى	الســــــــابــــع، الثامــــــــن	دبـلــــوم	محايد	موافق	موافق	موافق	محايد	موافق	موافق بشدة	محايد	موافق	موافق	موافق	محايد	موافق بشدة	موافق بشدة	موافق	موافق	محايد	موافق	موافق	محايد	موافق	محايد	موافق بشدة	محايد	موافق	موافق	محايد	موافق	محايد	محايد	دورات تدريبية في مجال الفن
2024-02-25 18:10:07	أنـثــــى	الخامس، السادس	علـمـــي	موافق بشدة	موافق بشدة	موافق بشدة	موافق	موافق	موافق بشدة	موافق بشدة	موافق بشدة	موافق بشدة	موافق بشدة	محايد	غير موافق	موافق	موافق بشدة	محايد	موافق بشدة	موافق بشدة	غير موافق بشدة	غير موافق بشدة	غير موافق	غير موافق	موافق	موافق بشدة	موافق	موافق	موافق بشدة	موافق بشدة	غير موافق	موافق	محايد	يحفزني ان تكون جامعتي مهتمه بهذا الجانب وتوفر انديه للرسم في الكلية وتوفر مسابقات متكرره ومحفزة حتى لو لم تحتوي على جوائز لانني استطيع من خلالها التعرف على فنانات اخريات وتنمي في داخلي حب التنافس وتعيد الي شغف الرسم مرة اخرى وتبقيني متحفزه ومترقبة دائماً لجديدهم
2024-02-25 18:10:53	أنـثــــى	الســــــــابــــع، الثامــــــــن	تحضيــري	محايد	موافق	محايد	موافق بشدة	محايد	محايد	موافق	محايد	موافق بشدة	موافق بشدة	موافق	محايد	موافق بشدة	موافق بشدة	موافق بشدة	موافق بشدة	موافق بشدة	موافق	غير موافق	موافق	موافق	محايد	موافق بشدة	موافق	موافق	موافق بشدة	موافق	محايد	محايد	غير موافق	رؤية اعمال الآخرين الرائعه التي تفوق موهبتي ومحاولة الوصول لمستواها ، تجربة ادوات رسم جديدة وحديثة ، حضور الدورات التدريبية والتحدث مع الفنانين الآخرين في نفس الاهتمامات المتعلقه بالرسم ، التدريب بأدوات لا استخدمها عادةً في الرسم.
2024-02-25 18:12:11	أنـثــــى	الخامس، السادس	علـمـــي	محايد	موافق	محايد	موافق	محايد	موافق	موافق	محايد	موافق	موافق	محايد	غير موافق	موافق بشدة	موافق بشدة	محايد	موافق	موافق بشدة	موافق	محايد	محايد	محايد	موافق	موافق	موافق	موافق	موافق	محايد	موافق	محايد	موافق	بوجود اعمال فنيه حولي في ارجاء الجامعة ( الممرات ، القاعات- البهو ) بحيث تحفز الطلاب والطالبات الموهوبين و تلهمهم
2024-02-25 18:14:30	أنـثــــى	الخامس، السادس	علـمـــي	موافق بشدة	موافق	موافق	موافق بشدة	موافق بشدة	موافق	محايد	موافق	موافق	محايد	محايد	موافق	موافق بشدة	موافق بشدة	موافق بشدة	موافق بشدة	موافق	محايد	موافق	محايد	موافق	موافق بشدة	موافق	محايد	موافق	موافق	موافق بشدة	موافق	محايد	غير موافق	جعل هنالك دورات مكثفة لأغلب أنواع الفنون من قِبل الجامعة. تدريبهم وتقديمهم للقادم بشكلً أفضل. وضع مواد إختيارية فنية.
2024-02-25 18:15:51	أنـثــــى	الخامس، السادس	علـمـــي	محايد	موافق	موافق	موافق بشدة	غير موافق	موافق	موافق	موافق بشدة	محايد	موافق بشدة	موافق	غير موافق	موافق بشدة	موافق بشدة	موافق بشدة	موافق	موافق	موافق	موافق بشدة	موافق	موافق	موافق بشدة	موافق بشدة	موافق	موافق	موافق	غير موافق	محايد	غير موافق	موافق	توفر ورش ومعارض لرسم
2024-02-25 18:16:40	أنـثــــى	الخامس، السادس	صـحــي	موافق	موافق بشدة	موافق	موافق	موافق	موافق بشدة	موافق بشدة	موافق	غير موافق	محايد	محايد	غير موافق	موافق بشدة	موافق بشدة	موافق	موافق بشدة	موافق بشدة	محايد	غير موافق	غير موافق	موافق	موافق	موافق بشدة	موافق	موافق	موافق بشدة	محايد	غير موافق	موافق	غير موافق	الممارسة، التغذية البصرية
2024-02-25 18:17:27	أنـثــــى	الســــــــابــــع، الثامــــــــن	صـحــي	موافق	موافق بشدة	موافق بشدة	موافق	محايد	موافق	موافق بشدة	موافق	محايد	موافق بشدة	موافق بشدة	محايد	موافق بشدة	موافق بشدة	محايد	موافق بشدة	موافق بشدة	موافق	موافق	موافق	موافق	موافق	موافق بشدة	موافق	موافق	موافق بشدة	موافق	موافق	موافق	موافق	التحفيز اليومي والمخاطره والخروج عن المألوف ف الرسم .
2024-02-25 18:17:39	ذكــــر	الخامس، السادس	إنسـانــي	محايد	غير موافق بشدة	غير موافق بشدة	غير موافق بشدة	محايد	موافق	غير موافق بشدة	غير موافق بشدة	محايد	موافق بشدة	موافق	غير موافق بشدة	محايد	موافق بشدة	موافق	موافق بشدة	موافق بشدة	موافق	غير موافق	غير موافق بشدة	محايد	غير موافق	موافق بشدة	موافق بشدة	محايد	موافق بشدة	موافق	محايد	غير موافق	غير موافق بشدة	الدعم المادي والمعنوي موهبتي التصوير الفوتوغرافي واتمنى تطوير عدة تصويري
2024-02-25 18:20:07	أنـثــــى	الخامس، السادس	علـمـــي	موافق بشدة	موافق بشدة	محايد	محايد	غير موافق	محايد	موافق بشدة	محايد	موافق	محايد	محايد	غير موافق	موافق بشدة	موافق بشدة	موافق بشدة	موافق	موافق	محايد	موافق بشدة	موافق بشدة	محايد	محايد	موافق بشدة	موافق	غير موافق	محايد	غير موافق	موافق بشدة	محايد	موافق بشدة	.
2024-02-25 18:21:26	ذكــــر	الســــــــابــــع، الثامــــــــن	إنسـانــي	غير موافق بشدة	محايد	موافق	موافق	غير موافق	موافق	غير موافق	غير موافق	موافق بشدة	موافق بشدة	موافق بشدة	غير موافق	موافق	موافق	غير موافق	موافق	موافق	موافق بشدة	موافق	موافق بشدة	موافق	موافق بشدة	موافق بشدة	موافق بشدة	محايد	موافق	موافق بشدة	موافق بشدة	محايد	موافق بشدة	المسابقات
2024-02-25 18:29:17	أنـثــــى	الســــــــابــــع، الثامــــــــن	دبـلــــوم	موافق بشدة	موافق بشدة	موافق بشدة	موافق بشدة	موافق	موافق	موافق بشدة	موافق بشدة	موافق بشدة	موافق بشدة	موافق بشدة	موافق بشدة	موافق بشدة	موافق بشدة	موافق بشدة	موافق بشدة	موافق بشدة	موافق	موافق	موافق	موافق	موافق	موافق بشدة	موافق بشدة	موافق	موافق	موافق	موافق	محايد	موافق	التحديات والمسابقات والفعاليات ودورات تدريبية قصيره المدى
2024-02-25 18:33:46	أنـثــــى	الخامس، السادس	إنسـانــي	محايد	موافق	موافق	موافق	محايد	موافق	موافق بشدة	محايد	موافق	موافق	غير موافق	محايد	موافق	موافق	محايد	موافق	موافق	موافق	موافق	محايد	موافق	موافق	موافق بشدة	محايد	موافق	موافق	محايد	محايد	غير موافق	موافق	الممارسه ومشاهدة اعمال الاخرين
2024-02-25 18:36:34	أنـثــــى	الســــــــابــــع، الثامــــــــن	تحضيــري	موافق بشدة	موافق بشدة	موافق بشدة	موافق بشدة	موافق	موافق بشدة	موافق	موافق	موافق	موافق	موافق	موافق	موافق	موافق بشدة	موافق	موافق بشدة	موافق	موافق بشدة	موافق بشدة	موافق	موافق	موافق بشدة	موافق بشدة	موافق بشدة	موافق بشدة	موافق بشدة	موافق بشدة	موافق بشدة	محايد	محايد	مقترحاتي هي التمعن في الفن عن قرب وعن بعد فا في التمعن مالم يرى بنظرة عادية ومن يرى بنظرة الفن وغيره وما يستوحاة من تذوق و اخراً التغذية البصرية للأعمال الفنية فتمكن في أدقها وأوسعها من أساطير و روسوم ورموز
2024-02-25 18:39:51	أنـثــــى	الســــــــابــــع، الثامــــــــن	إنسـانــي	موافق	موافق بشدة	موافق بشدة	موافق بشدة	موافق بشدة	موافق بشدة	موافق بشدة	محايد	موافق بشدة	موافق بشدة	محايد	غير موافق	موافق بشدة	موافق بشدة	موافق بشدة	موافق بشدة	موافق بشدة	موافق بشدة	موافق بشدة	موافق بشدة	موافق بشدة	موافق بشدة	موافق بشدة	موافق بشدة	موافق بشدة	موافق بشدة	موافق بشدة	موافق بشدة	موافق بشدة	موافق بشدة	الانتظام على ممارستها ومحاولة التنويع بين الاساليب وتجربة انواع مختلفة والخروج عن الروتين من حين الى اخرى
2024-02-25 18:43:17	أنـثــــى	الســــــــابــــع، الثامــــــــن	إنسـانــي	غير موافق	محايد	محايد	موافق بشدة	غير موافق	محايد	موافق بشدة	موافق	موافق	موافق بشدة	محايد	غير موافق	موافق بشدة	موافق بشدة	موافق بشدة	موافق بشدة	موافق بشدة	موافق	موافق بشدة	موافق بشدة	موافق بشدة	موافق بشدة	موافق بشدة	موافق بشدة	موافق بشدة	موافق بشدة	موافق	موافق بشدة	موافق بشدة	موافق	تخفيف الضغوط للشخص من ناحية الدراسه ونحوها
2024-02-25 18:48:29	أنـثــــى	الأول، الثانــــــــــــي	تحضيــري	غير موافق	محايد	موافق	محايد	محايد	موافق	موافق	محايد	غير موافق	محايد	موافق	موافق	موافق	موافق	موافق بشدة	محايد	محايد	محايد	موافق	محايد	غير موافق	محايد	موافق	غير موافق	محايد	موافق	محايد	موافق بشدة	غير موافق	غير موافق بشدة	دورات تدريبية تطبيق المهارات الأنشطة الجماعية دعم تبادل المعرفة التغذية الراجعه
2024-02-25 18:48:49	أنـثــــى	الســــــــابــــع، الثامــــــــن	صـحــي	موافق	موافق	موافق	موافق بشدة	موافق	موافق	محايد	موافق	موافق بشدة	موافق	موافق	موافق	موافق بشدة	موافق بشدة	موافق بشدة	موافق	موافق	محايد	موافق	موافق	موافق بشدة	موافق	موافق بشدة	موافق بشدة	موافق بشدة	موافق بشدة	موافق بشدة	موافق	محايد	موافق بشدة	لا يوجد
2024-02-25 18:52:01	أنـثــــى	الخامس، السادس	إنسـانــي	محايد	موافق بشدة	غير موافق	موافق	غير موافق	موافق	غير موافق	موافق بشدة	محايد	غير موافق	موافق بشدة	موافق	موافق	محايد	موافق	محايد	محايد	موافق	غير موافق	غير موافق	موافق بشدة	موافق بشدة	موافق بشدة	محايد	موافق بشدة	موافق بشدة	محايد	محايد	موافق بشدة	محايد	الاستمرار فالسعي
2024-02-25 19:07:37	أنـثــــى	الســــــــابــــع، الثامــــــــن	علـمـــي	محايد	محايد	موافق بشدة	محايد	محايد	موافق	موافق بشدة	موافق	محايد	محايد	موافق بشدة	محايد	موافق بشدة	موافق بشدة	موافق	موافق بشدة	موافق بشدة	محايد	محايد	محايد	محايد	موافق بشدة	موافق بشدة	محايد	محايد	موافق بشدة	موافق	موافق بشدة	محايد	محايد	الدورات وممارسة المهارات دائمًا
2024-02-25 19:12:41	أنـثــــى	الســــــــابــــع، الثامــــــــن	إنسـانــي	محايد	محايد	موافق	موافق بشدة	موافق	موافق بشدة	موافق	موافق	محايد	موافق	محايد	غير موافق بشدة	موافق بشدة	موافق بشدة	موافق بشدة	موافق بشدة	موافق	محايد	موافق بشدة	موافق بشدة	محايد	موافق بشدة	موافق بشدة	موافق	محايد	موافق بشدة	موافق بشدة	موافق	موافق	موافق	.
2024-02-25 19:15:47	أنـثــــى	الثـالــث، الرابــــــــــع	إنسـانــي	موافق	موافق	موافق	موافق	موافق	موافق	موافق بشدة	موافق بشدة	موافق بشدة	موافق بشدة	موافق	موافق	موافق بشدة	موافق بشدة	موافق بشدة	موافق بشدة	موافق بشدة	محايد	محايد	محايد	محايد	موافق	موافق بشدة	موافق	موافق	موافق	موافق بشدة	موافق بشدة	محايد	موافق بشدة	ممارسة المهارات وتطويرها /البحث الدائم عن متطورات ومستجدات مجالي /الدورات الالكترونيه والحضوريه لها دور كبير في سقل موهبتك
2024-02-25 19:18:33	أنـثــــى	الثـالــث، الرابــــــــــع	دبـلــــوم	موافق بشدة	موافق بشدة	موافق بشدة	موافق بشدة	موافق بشدة	موافق بشدة	موافق بشدة	موافق بشدة	موافق بشدة	موافق بشدة	محايد	غير موافق	موافق بشدة	موافق بشدة	موافق بشدة	موافق بشدة	موافق بشدة	موافق بشدة	موافق بشدة	موافق بشدة	موافق بشدة	موافق بشدة	موافق بشدة	موافق بشدة	موافق بشدة	موافق بشدة	محايد	محايد	محايد	محايد	التنويع في مجالات الفن
2024-02-25 19:19:03	أنـثــــى	الســــــــابــــع، الثامــــــــن	علـمـــي	موافق	موافق	موافق	محايد	موافق	موافق	موافق	موافق	موافق	موافق	موافق	موافق	موافق	موافق	موافق	موافق	موافق	غير موافق	غير موافق	غير موافق	غير موافق	محايد	موافق بشدة	موافق	غير موافق بشدة	محايد	غير موافق بشدة	موافق	موافق	غير موافق	قبل كل شيء يجب ذكر التخصصات كاملة فيوجد بكالوريوس مثلا، ايضا الفن يجب تعزيزة من قبل الجامعة لحث الطلاب على السعي في تطوير مواهبهم في مختلف المجالات
2024-02-25 19:27:29	ذكــــر	الخامس، السادس	دبـلــــوم	موافق	موافق	غير موافق	موافق	غير موافق	موافق	موافق	محايد	غير موافق	محايد	موافق بشدة	غير موافق	موافق	موافق	غير موافق	محايد	موافق	محايد	غير موافق	موافق	موافق	موافق	محايد	غير موافق	غير موافق	موافق	موافق	محايد	محايد	غير موافق	لا امتلك اي مقترحات
2024-02-25 19:49:49	أنـثــــى	الســــــــابــــع، الثامــــــــن	إنسـانــي	موافق بشدة	موافق بشدة	موافق بشدة	موافق بشدة	موافق بشدة	موافق بشدة	موافق بشدة	موافق بشدة	موافق بشدة	موافق بشدة	موافق بشدة	موافق بشدة	موافق بشدة	موافق بشدة	موافق بشدة	موافق بشدة	موافق بشدة	موافق بشدة	موافق بشدة	موافق بشدة	موافق بشدة	موافق بشدة	موافق بشدة	موافق بشدة	موافق بشدة	موافق بشدة	موافق بشدة	موافق	موافق	موافق بشدة	التطبيق العملي لها
2024-02-25 19:55:41	أنـثــــى	الســــــــابــــع، الثامــــــــن	إنسـانــي	موافق	موافق	موافق	موافق	موافق بشدة	موافق	موافق بشدة	موافق	موافق	موافق	غير موافق	موافق	موافق	موافق بشدة	موافق	موافق بشدة	موافق	موافق	موافق	موافق	موافق	موافق	موافق بشدة	موافق	موافق	موافق بشدة	موافق	موافق	غير موافق	موافق	الاستطلاع والدورات الفنيه
2024-02-25 20:00:55	أنـثــــى	الســــــــابــــع، الثامــــــــن	إنسـانــي	موافق بشدة	موافق	موافق	محايد	موافق بشدة	موافق	موافق	موافق بشدة	موافق بشدة	محايد	موافق بشدة	محايد	موافق	موافق بشدة	موافق بشدة	موافق بشدة	موافق	محايد	محايد	محايد	محايد	محايد	محايد	محايد	محايد	موافق	محايد	موافق	محايد	محايد	الممارسة، مشاركة فنك مع المهتمين في المجال، الاطلاع ع تاريخ الفن والاستفاده من الخبرات.
2024-02-25 20:05:33	أنـثــــى	الســــــــابــــع، الثامــــــــن	إنسـانــي	موافق	موافق	موافق	موافق بشدة	موافق بشدة	موافق بشدة	غير موافق	موافق بشدة	موافق بشدة	موافق	محايد	محايد	موافق بشدة	موافق بشدة	موافق بشدة	موافق بشدة	موافق بشدة	موافق	موافق	موافق	موافق	موافق	موافق بشدة	موافق بشدة	موافق بشدة	موافق بشدة	موافق	موافق بشدة	موافق بشدة	موافق	اقامه دورات فنيه مجانيه وفي اي وقت لطالب الذي يريد المشاركه لتعليم الموهوب اكثر عن مجال اللي يرغب بتعلمه ولديه الشغف وحب في هذا العمل
2024-02-25 20:20:21	أنـثــــى	الســــــــابــــع، الثامــــــــن	علـمـــي	غير موافق	غير موافق	غير موافق	غير موافق	غير موافق	غير موافق	غير موافق	غير موافق	موافق	موافق	موافق	موافق	غير موافق	موافق	غير موافق	موافق	موافق	موافق بشدة	موافق بشدة	محايد	موافق	محايد	موافق بشدة	موافق	موافق	موافق	غير موافق	غير موافق	موافق	محايد	التغذيه البصريه والاطلاع على الاعمال
2024-02-25 20:21:07	أنـثــــى	الســــــــابــــع، الثامــــــــن	إنسـانــي	موافق	موافق	موافق	موافق	موافق	موافق بشدة	موافق	موافق	موافق	موافق	محايد	موافق	موافق بشدة	موافق بشدة	محايد	موافق	موافق	موافق	موافق	موافق	موافق بشدة	موافق بشدة	موافق بشدة	موافق بشدة	موافق بشدة	موافق بشدة	موافق	موافق	موافق	موافق	المثابره و التطوير
2024-02-25 20:29:25	أنـثــــى	الســــــــابــــع، الثامــــــــن	علـمـــي	موافق	محايد	محايد	موافق	محايد	موافق	محايد	موافق	غير موافق	غير موافق بشدة	محايد	غير موافق بشدة	موافق	موافق بشدة	موافق	موافق بشدة	موافق بشدة	محايد	محايد	محايد	محايد	موافق	موافق	موافق	محايد	موافق	غير موافق	محايد	محايد	غير موافق	وقت كافي
2024-02-25 20:33:41	أنـثــــى	الســــــــابــــع، الثامــــــــن	إنسـانــي	موافق بشدة	موافق بشدة	موافق بشدة	موافق	موافق	موافق بشدة	موافق بشدة	موافق بشدة	موافق بشدة	موافق بشدة	موافق	موافق	موافق بشدة	موافق بشدة	موافق بشدة	موافق بشدة	موافق	موافق بشدة	موافق بشدة	موافق بشدة	موافق	موافق	موافق بشدة	موافق بشدة	موافق بشدة	موافق بشدة	موافق بشدة	موافق بشدة	موافق بشدة	موافق	🤍
2024-02-25 20:34:16	أنـثــــى	الخامس، السادس	إنسـانــي	غير موافق بشدة	غير موافق بشدة	غير موافق بشدة	موافق	غير موافق بشدة	غير موافق بشدة	محايد	محايد	محايد	غير موافق	غير موافق	غير موافق بشدة	غير موافق بشدة	غير موافق بشدة	محايد	محايد	غير موافق	غير موافق	موافق بشدة	موافق	موافق	محايد	غير موافق بشدة	موافق	موافق	موافق	موافق	موافق	محايد	موافق	التمرين
2024-02-25 20:38:23	أنـثــــى	الســــــــابــــع، الثامــــــــن	علـمـــي	موافق بشدة	موافق بشدة	موافق بشدة	موافق بشدة	موافق بشدة	موافق بشدة	موافق بشدة	موافق بشدة	موافق بشدة	موافق بشدة	موافق بشدة	موافق بشدة	موافق بشدة	موافق بشدة	موافق بشدة	موافق بشدة	موافق بشدة	محايد	محايد	محايد	محايد	موافق	موافق بشدة	موافق بشدة	محايد	محايد	محايد	محايد	محايد	موافق	الدعم
2024-02-25 21:07:15	ذكــــر	الســــــــابــــع، الثامــــــــن	إنسـانــي	موافق بشدة	غير موافق	موافق بشدة	موافق بشدة	موافق بشدة	موافق بشدة	موافق بشدة	موافق بشدة	غير موافق بشدة	موافق بشدة	غير موافق	موافق بشدة	موافق بشدة	موافق بشدة	موافق بشدة	محايد	موافق بشدة	غير موافق	موافق بشدة	محايد	موافق بشدة	موافق بشدة	موافق بشدة	غير موافق	غير موافق بشدة	محايد	غير موافق بشدة	موافق بشدة	موافق بشدة	موافق بشدة	لا يوجد
2024-02-25 21:21:50	أنـثــــى	الســــــــابــــع، الثامــــــــن	إنسـانــي	موافق	موافق	موافق	موافق	موافق	موافق	موافق	موافق	موافق	موافق	موافق	موافق	موافق	موافق	موافق	موافق	موافق	موافق	موافق	موافق	موافق	موافق	موافق	موافق	موافق	موافق	موافق	موافق	موافق	موافق	الدعم من الاهل والاصحاب .
2024-02-25 21:21:55	ذكــــر	الثـالــث، الرابــــــــــع	تحضيــري	غير موافق	غير موافق	غير موافق	محايد	غير موافق	موافق	محايد	محايد	موافق	موافق	موافق	محايد	غير موافق	غير موافق	محايد	غير موافق	موافق	موافق	محايد	موافق	موافق	موافق	موافق بشدة	موافق بشدة	موافق	موافق	غير موافق	موافق	غير موافق	محايد	.
2024-02-25 21:32:36	أنـثــــى	الســــــــابــــع، الثامــــــــن	إنسـانــي	موافق	موافق	موافق	موافق	موافق	موافق	موافق	محايد	محايد	محايد	موافق بشدة	موافق	موافق بشدة	موافق بشدة	موافق	موافق بشدة	محايد	موافق	محايد	موافق بشدة	محايد	موافق بشدة	موافق بشدة	موافق	موافق	محايد	محايد	موافق بشدة	غير موافق	موافق بشدة	تحديد ساعه كل يوم لممارسة المهاره
2024-02-25 21:34:47	ذكــــر	الســــــــابــــع، الثامــــــــن	علـمـــي	غير موافق	غير موافق	غير موافق بشدة	محايد	غير موافق بشدة	غير موافق	غير موافق بشدة	غير موافق	غير موافق	غير موافق	غير موافق	غير موافق بشدة	موافق	موافق بشدة	غير موافق بشدة	غير موافق بشدة	غير موافق	موافق بشدة	موافق	موافق	موافق	موافق	موافق بشدة	موافق بشدة	موافق	موافق	غير موافق	موافق	محايد	محايد	الاكثار من حضور الورش ومعارض الأعمال الفنية
2024-02-25 21:39:26	أنـثــــى	الســــــــابــــع، الثامــــــــن	إنسـانــي	محايد	موافق	غير موافق	محايد	غير موافق بشدة	موافق	موافق بشدة	موافق	غير موافق بشدة	موافق	موافق	غير موافق بشدة	موافق بشدة	موافق بشدة	موافق بشدة	موافق بشدة	موافق	محايد	محايد	غير موافق بشدة	محايد	غير موافق	موافق	محايد	غير موافق بشدة	موافق	غير موافق	غير موافق	غير موافق	غير موافق	تعزيز المهارات من خلال اقامة ورش عمل ، بالاضافه لإقامة مساحات مفتوحه للرسامين للرسم واظهار اعمالهم الفنية
2024-02-25 21:54:41	أنـثــــى	الســــــــابــــع، الثامــــــــن	علـمـــي	محايد	محايد	موافق	موافق	محايد	موافق	غير موافق	غير موافق	غير موافق	موافق بشدة	موافق	موافق	موافق	موافق بشدة	موافق	موافق	موافق	موافق	محايد	محايد	محايد	موافق	موافق بشدة	موافق بشدة	موافق	موافق	موافق بشدة	موافق	غير موافق	محايد	التفرغ الذهني والمزاج الجيد
2024-02-25 22:15:28	أنـثــــى	الخامس، السادس	إنسـانــي	موافق بشدة	موافق	محايد	موافق بشدة	موافق بشدة	محايد	موافق بشدة	موافق بشدة	محايد	موافق بشدة	موافق بشدة	موافق بشدة	موافق بشدة	موافق بشدة	موافق بشدة	موافق بشدة	موافق بشدة	موافق بشدة	موافق بشدة	موافق بشدة	موافق بشدة	موافق بشدة	موافق بشدة	موافق بشدة	موافق بشدة	موافق بشدة	محايد	موافق	محايد	محايد	الدورات التدريبيه والورش الفنيه تسهم في رفع المهارات لدي وايضًا نصائح وخبرات الفنانين
2024-02-25 22:51:15	أنـثــــى	الثـالــث، الرابــــــــــع	إنسـانــي	موافق	موافق بشدة	موافق	موافق	موافق	محايد	موافق	محايد	محايد	غير موافق	محايد	غير موافق	موافق بشدة	موافق بشدة	موافق بشدة	موافق بشدة	موافق بشدة	موافق بشدة	موافق بشدة	موافق بشدة	موافق	موافق بشدة	موافق بشدة	موافق	محايد	موافق بشدة	موافق بشدة	موافق بشدة	موافق بشدة	موافق بشدة	الدورات التكثيفية والممارسة المهنية
2024-02-25 23:14:52	أنـثــــى	الخامس، السادس	علـمـــي	موافق	موافق	موافق بشدة	موافق بشدة	موافق	موافق	موافق بشدة	موافق بشدة	موافق	محايد	موافق بشدة	غير موافق	موافق بشدة	موافق	موافق بشدة	موافق بشدة	موافق	موافق	موافق بشدة	محايد	موافق بشدة	موافق بشدة	موافق بشدة	موافق	موافق	موافق بشدة	موافق بشدة	موافق	موافق	موافق	توفير بيئة مناسبة (إضاءة جيدة، مكان هادئ)
2024-02-26 00:13:33	أنـثــــى	الســــــــابــــع، الثامــــــــن	صـحــي	موافق	موافق	موافق	موافق بشدة	موافق بشدة	موافق بشدة	موافق بشدة	موافق	موافق بشدة	موافق	موافق	موافق بشدة	موافق بشدة	موافق بشدة	موافق بشدة	موافق	موافق بشدة	موافق	موافق بشدة	موافق	موافق	موافق	موافق بشدة	موافق بشدة	موافق	موافق	موافق	موافق بشدة	موافق	محايد	.
2024-02-26 00:21:50	ذكــــر	الخامس، السادس	علـمـــي	موافق بشدة	موافق بشدة	موافق بشدة	موافق	موافق	موافق	محايد	موافق بشدة	موافق	موافق بشدة	محايد	موافق بشدة	موافق	موافق بشدة	موافق	محايد	موافق بشدة	موافق بشدة	موافق	موافق بشدة	محايد	موافق بشدة	موافق بشدة	موافق	موافق بشدة	محايد	موافق بشدة	موافق بشدة	موافق	محايد	ليس لدي اي اقتراح
2024-02-26 00:36:35	ذكــــر	الســــــــابــــع، الثامــــــــن	علـمـــي	موافق	موافق	موافق بشدة	موافق	موافق	موافق	موافق	موافق بشدة	موافق	موافق بشدة	موافق بشدة	موافق	موافق	موافق	موافق بشدة	موافق	موافق بشدة	موافق	محايد	موافق	محايد	موافق	موافق	محايد	غير موافق	موافق	غير موافق	موافق	محايد	موافق	.
2024-02-26 00:48:54	ذكــــر	الأول، الثانــــــــــــي	إنسـانــي	موافق بشدة	موافق بشدة	موافق	موافق	موافق	موافق	موافق	موافق	موافق	موافق	موافق	موافق بشدة	موافق بشدة	موافق بشدة	موافق	موافق	موافق بشدة	موافق بشدة	موافق بشدة	موافق	موافق	محايد	موافق بشدة	محايد	موافق بشدة	موافق	موافق	موافق بشدة	غير موافق	غير موافق	.
2024-02-26 01:03:38	أنـثــــى	الثـالــث، الرابــــــــــع	دبـلــــوم	موافق بشدة	موافق بشدة	موافق بشدة	محايد	موافق بشدة	موافق بشدة	موافق بشدة	محايد	موافق بشدة	موافق بشدة	موافق	موافق بشدة	موافق بشدة	موافق بشدة	موافق بشدة	موافق بشدة	موافق بشدة	محايد	موافق	محايد	موافق	موافق بشدة	موافق بشدة	موافق بشدة	موافق بشدة	موافق بشدة	محايد	موافق	محايد	محايد	بالممارسه
2024-02-26 02:40:20	أنـثــــى	الخامس، السادس	دبـلــــوم	موافق	موافق	موافق	موافق	موافق	موافق	موافق	موافق	موافق	موافق	موافق	موافق	موافق	موافق	موافق	موافق	موافق	موافق	موافق	موافق	موافق	موافق	موافق	موافق	موافق	موافق	موافق	موافق	موافق	موافق	الدعم و الاستمراريه
2024-02-26 07:10:24	ذكــــر	الســــــــابــــع، الثامــــــــن	علـمـــي	موافق بشدة	موافق بشدة	موافق بشدة	موافق بشدة	موافق بشدة	موافق بشدة	موافق بشدة	محايد	موافق	محايد	محايد	غير موافق	موافق بشدة	موافق بشدة	موافق بشدة	موافق بشدة	موافق بشدة	غير موافق	غير موافق	محايد	غير موافق	موافق بشدة	محايد	محايد	غير موافق	غير موافق	غير موافق	غير موافق	غير موافق بشدة	غير موافق بشدة	اضافة نوادي فنية في كل كلية لدعم المواهب.
2024-02-26 18:51:35	أنـثــــى	الســــــــابــــع، الثامــــــــن	علـمـــي	موافق	موافق	محايد	موافق	محايد	موافق	موافق	موافق	غير موافق	موافق	محايد	موافق	موافق	موافق	موافق	موافق بشدة	موافق	محايد	محايد	محايد	محايد	موافق بشدة	موافق	موافق	موافق	موافق	موافق	موافق	محايد	غير موافق	الاستمراريه
2024-02-26 21:45:31	ذكــــر	الســــــــابــــع، الثامــــــــن	صـحــي	محايد	موافق	غير موافق	موافق بشدة	محايد	غير موافق	غير موافق	محايد	موافق	موافق	موافق	محايد	موافق بشدة	موافق بشدة	موافق	محايد	محايد	موافق	موافق	موافق	موافق	موافق	موافق	موافق	موافق	موافق	موافق	موافق	موافق	موافق بشدة	استثمار الوقت في تعلم وكسب الخبرات في المجال الفني
2024-02-26 21:50:48	أنـثــــى	الســــــــابــــع، الثامــــــــن	دبـلــــوم	موافق	موافق	موافق	موافق	موافق	موافق	موافق	موافق	موافق	موافق	موافق	موافق	موافق	موافق بشدة	موافق	موافق	موافق	محايد	موافق	موافق	غير موافق	موافق	موافق	موافق	موافق	موافق	موافق	موافق	محايد	محايد	التغذيه البصريه والاستمرار والتعلم
2024-02-26 21:55:46	أنـثــــى	الســــــــابــــع، الثامــــــــن	صـحــي	غير موافق	محايد	غير موافق	غير موافق بشدة	غير موافق بشدة	محايد	محايد	موافق	محايد	غير موافق	غير موافق	غير موافق بشدة	موافق بشدة	موافق بشدة	موافق	موافق بشدة	موافق	محايد	محايد	غير موافق	موافق	موافق بشدة	موافق بشدة	موافق	موافق بشدة	موافق	موافق	موافق	محايد	غير موافق	اعطاء فرصة او مساحة فنية في رسم الانمي بمجالات او مناسبات مختلفة
2024-02-26 22:08:01	أنـثــــى	الخامس، السادس	علـمـــي	موافق بشدة	موافق بشدة	موافق بشدة	موافق بشدة	موافق بشدة	موافق بشدة	موافق بشدة	موافق بشدة	موافق بشدة	موافق بشدة	موافق بشدة	موافق بشدة	موافق بشدة	موافق بشدة	موافق بشدة	موافق بشدة	موافق بشدة	موافق بشدة	موافق بشدة	موافق بشدة	موافق بشدة	موافق بشدة	موافق بشدة	موافق بشدة	موافق بشدة	موافق بشدة	موافق بشدة	موافق بشدة	موافق بشدة	موافق بشدة	.
2024-02-26 22:12:24	ذكــــر	الخامس، السادس	صـحــي	محايد	محايد	غير موافق	محايد	محايد	غير موافق	غير موافق	غير موافق	غير موافق	غير موافق	محايد	محايد	غير موافق	موافق بشدة	غير موافق بشدة	غير موافق بشدة	غير موافق بشدة	موافق بشدة	موافق بشدة	موافق بشدة	موافق بشدة	محايد	موافق بشدة	موافق بشدة	محايد	موافق بشدة	موافق	موافق بشدة	محايد	موافق بشدة	أن اكون ذو تركيز عالي ومستدرك للهدف وراء هذه المهارة
2024-02-26 22:14:45	أنـثــــى	الســــــــابــــع، الثامــــــــن	صـحــي	موافق	موافق	محايد	محايد	محايد	موافق	غير موافق	موافق	محايد	محايد	محايد	محايد	محايد	محايد	محايد	موافق	محايد	محايد	محايد	محايد	محايد	موافق بشدة	موافق بشدة	محايد	محايد	موافق بشدة	غير موافق	غير موافق	محايد	غير موافق	التدرب بانتظام والتمرُّن الاطلاع على أعمال الفنانين المحترفين ودراسة تقنياتهم. المشاركة في ورش عمل ودورات تعليمية لتعلم تقنيات جديدة. الاستماع لتعليقات ونقد الآخرين لتحسين الاداء.
2024-02-26 22:20:33	أنـثــــى	الســــــــابــــع، الثامــــــــن	علـمـــي	موافق	موافق	موافق	موافق	موافق	موافق	موافق	محايد	موافق	موافق	موافق	محايد	محايد	موافق بشدة	موافق بشدة	موافق بشدة	موافق بشدة	موافق	موافق	محايد	محايد	محايد	موافق	موافق	محايد	موافق	موافق بشدة	موافق	محايد	محايد	الممارسة المستمرة والمشاركة مع المجتمعات الفنية حضورًا وعن بعد.
2024-02-26 22:22:42	أنـثــــى	الســــــــابــــع، الثامــــــــن	علـمـــي	موافق	موافق	موافق	موافق	موافق	موافق بشدة	موافق بشدة	موافق بشدة	محايد	محايد	محايد	موافق بشدة	موافق بشدة	موافق بشدة	محايد	موافق	موافق بشدة	غير موافق	غير موافق	محايد	غير موافق	موافق	موافق بشدة	موافق	موافق	محايد	محايد	موافق بشدة	موافق بشدة	غير موافق	التغذية البصرية - وجود الدعم - تجديد الشغف
2024-02-26 22:26:05	أنـثــــى	الســــــــابــــع، الثامــــــــن	دبـلــــوم	محايد	محايد	محايد	موافق	غير موافق	محايد	غير موافق	غير موافق	غير موافق	غير موافق	محايد	غير موافق بشدة	موافق	موافق	موافق	غير موافق	محايد	غير موافق	محايد	غير موافق	محايد	موافق	غير موافق	محايد	غير موافق	موافق	غير موافق	محايد	غير موافق	غير موافق	البيئة
2024-02-26 22:32:09	أنـثــــى	الســــــــابــــع، الثامــــــــن	علـمـــي	موافق بشدة	موافق	محايد	موافق بشدة	محايد	موافق بشدة	موافق بشدة	محايد	محايد	محايد	موافق بشدة	محايد	موافق بشدة	موافق بشدة	موافق بشدة	موافق بشدة	موافق	محايد	محايد	موافق	موافق بشدة	موافق	موافق	محايد	محايد	موافق	محايد	موافق	محايد	موافق	الدورات ومسابقات الرسم والخط ومشاركة الطالبات في المؤتمرات لتطوير موهبة التحدث وصقل الشخصية او نادي للكتابة والنشرات
2024-02-26 22:36:52	ذكــــر	الســــــــابــــع، الثامــــــــن	إنسـانــي	موافق	موافق	موافق	موافق	محايد	محايد	غير موافق	غير موافق	موافق	موافق بشدة	محايد	محايد	محايد	موافق	محايد	موافق	موافق	محايد	محايد	محايد	موافق بشدة	موافق	محايد	محايد	محايد	موافق	محايد	محايد	محايد	محايد	الممارسة والمثابرة - خريج - 2022
2024-02-26 22:43:28	أنـثــــى	الســــــــابــــع، الثامــــــــن	إنسـانــي	موافق	محايد	محايد	موافق	غير موافق	محايد	موافق بشدة	موافق بشدة	موافق	موافق	محايد	موافق	موافق بشدة	موافق بشدة	موافق	موافق	موافق	موافق	موافق	موافق	موافق بشدة	موافق بشدة	موافق بشدة	موافق	محايد	موافق	محايد	موافق	موافق	موافق بشدة	الاستمرار
2024-02-26 22:46:02	أنـثــــى	الثـالــث، الرابــــــــــع	صـحــي	موافق	موافق	محايد	موافق	محايد	موافق	موافق بشدة	محايد	محايد	محايد	محايد	محايد	موافق بشدة	موافق بشدة	محايد	موافق بشدة	موافق بشدة	محايد	محايد	محايد	محايد	موافق بشدة	موافق بشدة	موافق بشدة	موافق بشدة	موافق	موافق بشدة	محايد	محايد	غير موافق	الورشات التفاعليه
2024-02-26 22:47:28	أنـثــــى	الســــــــابــــع، الثامــــــــن	إنسـانــي	موافق بشدة	موافق بشدة	موافق بشدة	موافق بشدة	موافق بشدة	موافق بشدة	موافق بشدة	غير موافق	محايد	موافق	موافق بشدة	محايد	موافق بشدة	موافق بشدة	موافق بشدة	موافق بشدة	موافق بشدة	محايد	موافق	محايد	محايد	موافق	موافق بشدة	محايد	محايد	محايد	محايد	موافق بشدة	موافق	موافق بشدة	تقدير الفن يكفيني ويحفزني كاموهوب
2024-02-26 22:52:23	أنـثــــى	الســــــــابــــع، الثامــــــــن	إنسـانــي	غير موافق بشدة	غير موافق	غير موافق	محايد	غير موافق بشدة	غير موافق بشدة	موافق بشدة	غير موافق	موافق بشدة	محايد	موافق	غير موافق	موافق بشدة	موافق بشدة	موافق	موافق بشدة	محايد	محايد	موافق	موافق بشدة	موافق بشدة	محايد	موافق بشدة	موافق	موافق	موافق بشدة	موافق	موافق	محايد	غير موافق بشدة	الممارسة مع مجموعة أشخاص يهتمون بنفس المجال ، فنُلهم بعضنا البعض ، حضور ورش عمل لفنون مختلفة من مائي وزيتي وغيرها .
2024-02-26 22:53:36	ذكــــر	الســــــــابــــع، الثامــــــــن	صـحــي	موافق	موافق	موافق	موافق بشدة	موافق	موافق بشدة	موافق	موافق	موافق	موافق	موافق	موافق بشدة	موافق	محايد	موافق	موافق	موافق بشدة	موافق	موافق	موافق	محايد	موافق	موافق بشدة	موافق	محايد	موافق	موافق	موافق بشدة	غير موافق	غير موافق	.
2024-02-26 22:54:20	أنـثــــى	الخامس، السادس	علـمـــي	موافق	موافق	موافق	موافق بشدة	موافق بشدة	موافق	موافق	محايد	موافق بشدة	موافق	موافق	محايد	موافق بشدة	موافق	موافق بشدة	موافق	موافق	موافق	محايد	موافق	موافق	موافق بشدة	موافق بشدة	موافق بشدة	موافق بشدة	موافق بشدة	موافق بشدة	موافق بشدة	موافق	موافق	التنوع في المواهب و تنمية موهبتي الخاصه بشكل مختلف لِألتمس التمييز ، الإستماع ل اخطاء الاخرين لأجل ان اجتاز العقبات، يأتيني الإلهام دائماً لكن احاول ان ادمجهم ببعض او افصل واحده تلو الاخرى و ان اركز على عمل واحد ليست مجموعة اعمال في نفس الفتره
2024-02-26 22:54:43	ذكــــر	الثـالــث، الرابــــــــــع	إنسـانــي	موافق	موافق	موافق	موافق بشدة	موافق بشدة	موافق	محايد	موافق بشدة	موافق بشدة	موافق بشدة	موافق	موافق بشدة	موافق بشدة	موافق بشدة	موافق بشدة	موافق بشدة	موافق بشدة	موافق	موافق بشدة	موافق بشدة	موافق بشدة	موافق بشدة	موافق بشدة	موافق بشدة	موافق	موافق بشدة	موافق بشدة	موافق بشدة	موافق بشدة	موافق بشدة	لا توجد مقترحات
2024-02-26 22:57:15	ذكــــر	الســــــــابــــع، الثامــــــــن	إنسـانــي	محايد	موافق بشدة	موافق	محايد	موافق	موافق	موافق بشدة	موافق بشدة	موافق	محايد	موافق	محايد	موافق بشدة	موافق بشدة	موافق بشدة	موافق بشدة	موافق بشدة	موافق	محايد	محايد	موافق	موافق بشدة	محايد	محايد	موافق	موافق	محايد	غير موافق	محايد	موافق	التغذية البصرية و الاستمراريه
2024-02-26 23:00:08	أنـثــــى	الثـالــث، الرابــــــــــع	دبـلــــوم	موافق	موافق	موافق	موافق	موافق	موافق	محايد	موافق	محايد	موافق	موافق	موافق	موافق	موافق	موافق بشدة	موافق بشدة	موافق	موافق	موافق	محايد	موافق	محايد	موافق بشدة	موافق	موافق بشدة	موافق بشدة	محايد	موافق	موافق	غير موافق	الإطلاع على انواع الفنون والمهارات التي تعزز الحس الفني
2024-02-26 23:01:18	أنـثــــى	الســــــــابــــع، الثامــــــــن	إنسـانــي	موافق بشدة	موافق	موافق بشدة	موافق بشدة	موافق	موافق	موافق	موافق بشدة	موافق بشدة	موافق بشدة	موافق بشدة	موافق	موافق بشدة	موافق بشدة	موافق بشدة	موافق بشدة	موافق بشدة	محايد	موافق	موافق	موافق بشدة	محايد	محايد	محايد	موافق	موافق	محايد	غير موافق	غير موافق بشدة	غير موافق بشدة	سماع الموسيقى أثناء الرسم
2024-02-26 23:02:41	أنـثــــى	الســــــــابــــع، الثامــــــــن	إنسـانــي	موافق	موافق	موافق	موافق	موافق	موافق	محايد	موافق	موافق	موافق بشدة	موافق بشدة	موافق	موافق	موافق بشدة	موافق بشدة	موافق بشدة	موافق بشدة	موافق بشدة	موافق بشدة	موافق بشدة	موافق بشدة	موافق بشدة	موافق بشدة	موافق بشدة	موافق بشدة	موافق بشدة	موافق	موافق بشدة	موافق بشدة	موافق بشدة	الاستمرار مهما كانت النتيجه .
2024-02-26 23:03:28	ذكــــر	الخامس، السادس	علـمـــي	موافق	موافق	محايد	محايد	غير موافق	موافق	موافق بشدة	موافق	محايد	غير موافق	غير موافق	غير موافق بشدة	موافق بشدة	موافق بشدة	موافق	موافق بشدة	محايد	محايد	غير موافق	موافق	موافق	موافق	موافق بشدة	موافق	موافق	محايد	غير موافق	محايد	غير موافق	غير موافق	ايجاد شي يعجبني خارج مجال الرسم وربطه في الرسم مثال:(رسم شخصيات العاب الفيديو، رسم القصص المصورة).
2024-02-26 23:17:20	ذكــــر	الثـالــث، الرابــــــــــع	دبـلــــوم	موافق	موافق	موافق	موافق	موافق	موافق	موافق	موافق	موافق	موافق	موافق	موافق	موافق	موافق	موافق	موافق	موافق	موافق	موافق	موافق	موافق	موافق	موافق	موافق	موافق	موافق	موافق	موافق	موافق	موافق	لا
2024-02-26 23:49:09	أنـثــــى	الســــــــابــــع، الثامــــــــن	علـمـــي	موافق	موافق	موافق	موافق	موافق	موافق	موافق	موافق	موافق	موافق	موافق	موافق	موافق	موافق	موافق	موافق	موافق	موافق	موافق	موافق	موافق	موافق	موافق	موافق	موافق	موافق	موافق	موافق	موافق	موافق	توفير المكان المناسب لرسم وتوفير الادوات
2024-02-26 23:52:23	ذكــــر	الســــــــابــــع، الثامــــــــن	علـمـــي	غير موافق	موافق	موافق	محايد	غير موافق	موافق	محايد	موافق بشدة	غير موافق	محايد	موافق بشدة	موافق	موافق بشدة	موافق بشدة	محايد	محايد	موافق	محايد	محايد	غير موافق	محايد	محايد	موافق بشدة	موافق	موافق بشدة	محايد	غير موافق	غير موافق	غير موافق	غير موافق بشدة	كثرة مخالطة الفنانين والاندماج معهم وكثرة حضور المعارض الفنيه ورئية اشكال وانواع الفن والتعلم وكسب الخبرات من الفنانين وحضور المعارض والمسابقات.
2024-02-27 00:04:10	أنـثــــى	الســــــــابــــع، الثامــــــــن	علـمـــي	موافق	موافق	موافق	موافق	محايد	موافق	موافق بشدة	موافق بشدة	موافق	موافق	موافق	موافق	موافق	موافق	موافق بشدة	موافق بشدة	موافق	موافق بشدة	موافق بشدة	موافق بشدة	موافق بشدة	موافق بشدة	موافق بشدة	موافق	موافق	موافق بشدة	محايد	موافق	موافق	موافق	التكرار و الممارسه
2024-02-27 00:06:23	ذكــــر	الســــــــابــــع، الثامــــــــن	علـمـــي	محايد	محايد	محايد	موافق	غير موافق	محايد	محايد	غير موافق	محايد	موافق	محايد	محايد	محايد	محايد	محايد	محايد	محايد	محايد	محايد	محايد	محايد	محايد	محايد	محايد	موافق	محايد	محايد	غير موافق	محايد	موافق	.
2024-02-27 00:20:28	أنـثــــى	الخامس، السادس	دبـلــــوم	موافق بشدة	موافق بشدة	موافق	موافق بشدة	موافق بشدة	موافق بشدة	موافق بشدة	موافق بشدة	موافق بشدة	موافق بشدة	محايد	غير موافق	موافق بشدة	موافق بشدة	موافق بشدة	موافق بشدة	موافق بشدة	موافق	موافق	غير موافق	موافق	غير موافق	موافق بشدة	موافق بشدة	موافق بشدة	موافق بشدة	محايد	موافق بشدة	محايد	محايد	التطور الاستمرار زيارة المعارض التعارف في مجال الفن لكسب المحاور الجماعيه والاقتراحات والمشاركة في الإعمال لكسب خبره اكبر 🤍
2024-02-27 01:16:17	ذكــــر	الخامس، السادس	علـمـــي	موافق	موافق	غير موافق	محايد	غير موافق بشدة	موافق	موافق بشدة	موافق	موافق	غير موافق بشدة	محايد	غير موافق بشدة	محايد	محايد	محايد	موافق	محايد	محايد	موافق بشدة	موافق	محايد	موافق	محايد	محايد	موافق بشدة	موافق بشدة	محايد	موافق	غير موافق	موافق	في البدايات كنت افرح لرؤية الناس مبهوره بعملي اما الان اركز على المردود المادي اكثر من الامبهار
2024-02-27 03:10:26	أنـثــــى	الســــــــابــــع، الثامــــــــن	علـمـــي	موافق	موافق	موافق	موافق	محايد	موافق بشدة	موافق بشدة	موافق	موافق	محايد	موافق	غير موافق	موافق	موافق بشدة	موافق بشدة	موافق بشدة	موافق بشدة	موافق	محايد	موافق	موافق	موافق	موافق	موافق	موافق	موافق بشدة	موافق	موافق	محايد	موافق بشدة	التدريب في ورشات
2024-02-27 06:19:34	ذكــــر	الســــــــابــــع، الثامــــــــن	علـمـــي	موافق	موافق	موافق	موافق بشدة	محايد	موافق	موافق	موافق بشدة	موافق بشدة	موافق	موافق	موافق	موافق	موافق بشدة	موافق	موافق بشدة	موافق بشدة	موافق بشدة	موافق بشدة	موافق بشدة	موافق بشدة	موافق	موافق بشدة	موافق بشدة	موافق بشدة	موافق بشدة	موافق	موافق بشدة	موافق بشدة	موافق بشدة	الاستمرارية والممارسة
2024-02-27 07:30:26	أنـثــــى	الســــــــابــــع، الثامــــــــن	علـمـــي	موافق بشدة	موافق بشدة	موافق	موافق	موافق بشدة	موافق	موافق	موافق	موافق	موافق	موافق	موافق	موافق بشدة	موافق بشدة	موافق بشدة	موافق بشدة	موافق بشدة	محايد	محايد	محايد	محايد	محايد	محايد	محايد	محايد	محايد	محايد	محايد	محايد	محايد	دعم
2024-02-27 08:43:14	أنـثــــى	الســــــــابــــع، الثامــــــــن	دبـلــــوم	غير موافق بشدة	غير موافق بشدة	غير موافق بشدة	غير موافق بشدة	موافق	غير موافق بشدة	غير موافق بشدة	موافق بشدة	موافق بشدة	غير موافق بشدة	موافق بشدة	غير موافق بشدة	موافق بشدة	موافق بشدة	موافق بشدة	موافق بشدة	موافق بشدة	غير موافق	موافق بشدة	غير موافق بشدة	غير موافق بشدة	موافق	غير موافق بشدة	موافق بشدة	غير موافق بشدة	موافق بشدة	موافق بشدة	غير موافق	غير موافق	غير موافق	الممارسة الدائمة ✨
2024-02-27 12:57:27	أنـثــــى	الثـالــث، الرابــــــــــع	دبـلــــوم	موافق	موافق	موافق بشدة	موافق	موافق بشدة	موافق بشدة	موافق بشدة	موافق	موافق بشدة	موافق	محايد	غير موافق	موافق بشدة	موافق	موافق بشدة	موافق بشدة	موافق بشدة	موافق	موافق بشدة	موافق بشدة	موافق	موافق بشدة	موافق بشدة	موافق بشدة	موافق	موافق بشدة	موافق بشدة	موافق بشدة	محايد	موافق بشدة	حضور دورات تدريبية في المجال الفني اللذي اهتم به
2024-02-27 20:12:39	أنـثــــى	الخامس، السادس	إنسـانــي	محايد	موافق	موافق	موافق بشدة	موافق	موافق	موافق بشدة	موافق بشدة	موافق بشدة	موافق بشدة	موافق بشدة	محايد	موافق بشدة	موافق بشدة	موافق	موافق بشدة	موافق بشدة	موافق بشدة	موافق بشدة	موافق	موافق بشدة	موافق بشدة	موافق بشدة	موافق بشدة	موافق بشدة	موافق بشدة	موافق بشدة	موافق بشدة	موافق بشدة	موافق بشدة	توفير الامكانيات تطوير مهاراتي الفنيه
