# Supplementary material for: The relationship between artistic skills and academic engagement among artistically gifted non-specialist university students
Source: PLoS One. 2025 Sep 2;20(9):e0329483. doi: 10.1371/journal.pone.0329483 (PMC12404549; doi:10.1371/journal.pone.0329483)
Supplement: S3 Data — (XLSX) [file pone.0329483.s003.xlsx]

## Sheet: ردود النموذج 1
طابع زمني	١- الـجـــــــــنس:	٢- المستوى الدراسي:	٣- التـخصـــــص:	١- لدي معرفة بتطور الفن عبر التاريخ.	٢- لدي إلمام بمفهوم المصطلحات الفنية.	٣- امتلك القدرة على تحليل عناصر العمل الفني.	٤- أربط محتوى الأعمال الفنية بالحياة والأحداث المعاصرة بالمجتمع.	٥- أتابع المستجدات في مجال الفنون التشكيلية.	٦- لدي القدرة على المقارنة بين الأعمال الفنية.	٧- امتلك مهارة في الرسم بقلم الرصاص.	٨- امتلك مهارة في التصوير باستخدام الألوان.	٩- أستثمر الخامات البيئية المناسبة لإنتاج أعمالي الفنية.	١٠- استخدم التقنيات الفنية الحديثة عند تنفيذ أعمالي الفنية.	١١- ابتعد عن تقليد الآخرين أثناء إنتاجي للأعمال الفنية.	١٢- أصقل خبرتي من خلال حضور الورش والدورات التدريبية الخاصة بالفنون.	۱۳- أُقدر قيمة الأعمال الفنية في المعارض.	١٤- أحترم الأعمال الفنية ذات الثقافات المختلفة.	١٥- أعبر عن مشاعري من خلال ممارستي للفن.	١٦- أستطيع تذوق جمالية الأعمال الفنية.	۱۷- أدرك الأبعاد الجمالية للألوان المستخدمة في العمل الفني.	۱٨- أشعر بالحيوية والنشاط أثناء دراستي.	١٩- لدي الرغبة في الدراسة عندما أستيقظ في الصباح.	٢٠- لدي القدرة على الاستمرار في استذكار دروسي لفترات طويلة.	٢۱- لدي مرونة شديدة في دراستي.	٢٢- أثابر في دراستي حتى عندما لا تسير الأمور على ما يرام.	٢۳- أفخر بمجال دراستي.	٢٤- أشعر بالحماس تجاه دراستي.	٢٥- أحقق أهدافي من خلال دراستي.	٢٦- أحاول تسهيل العقبات أثناء دراستي.	٢٧- يمر الوقت سريعا أثناء دراستي.	٢٨- أشعر بالارتياح أثناء استذكار دروسي.	٢٩- أنسى كل شيء حولي عندما أدرس.	۳٠- أشعر بالسعادة عندما أدرس بشكل مكثف.	من وجهة نظرك كموهوب/ة فنياً: ما هي المقترحات التي تسهم في رفع مستوى المهارات الفنية لديك؟
2024-02-25 15:46:32	2	8	صـحــي	3	4	5	3	2	4	5	5	2	5	3	3	4	5	3	5	5	4	3	5	5	5	5	5	5	5	5	4	2	2	الدورات التدريبيه مع توفر الادوات وطرق الرسم المختفله سواء داخل الكلية الجامعة او في نفس المنطقة (الخرج) لسهولة حضورها
2024-02-25 16:22:24	2	6	علـمـــي	4	4	4	5	5	5	4	4	4	5	4	3	5	5	5	5	5	3	3	4	3	4	5	4	5	5	4	4	3	5	رؤية الكثير من اللوحات، والاستمرار في الفن
2024-02-25 16:45:07	2	8	إنسـانــي	5	5	5	5	5	5	5	5	5	5	5	5	5	5	5	5	5	3	3	5	4	5	4	3	3	4	4	4	5	1	المشاريع التي يدخل فيها الفن في صناعة فكرة جديده سواء في مناسبات وطنية او مناسبات اخرى - دورات فنية - زيارة معارض لفنانين صاعدين
2024-02-25 16:58:46	2	8	علـمـــي	5	3	2	4	5	4	5	2	4	3	4	4	4	4	4	4	3	4	3	4	4	5	5	4	4	5	4	4	3	2	وضع معرض طلابي ودمج الرسامين مع بعضهم البعض لكسب الخبره
2024-02-25 17:21:07	2	8	صـحــي	2	3	3	2	3	4	5	2	3	4	4	1	4	4	4	4	2	4	4	3	4	5	5	5	5	5	5	5	5	3	البيئه الداعمة
2024-02-25 17:40:52	1	8	إنسـانــي	4	4	5	5	5	5	5	5	5	5	4	3	5	5	5	5	5	4	4	3	3	5	5	4	4	5	3	3	2	4	المسابقات ونشر الفنانين و عمل معارض و دورات
2024-02-25 17:41:43	2	8	علـمـــي	5	5	4	5	4	4	3	4	5	4	4	3	5	5	5	4	5	4	5	4	4	4	5	5	5	5	5	5	5	5	الاستمرارية، تجربة أعمال جديدة، توفر البيئة المناسبة
2024-02-25 17:48:06	1	4	علـمـــي	3	3	3	5	4	5	4	2	5	5	5	5	5	5	5	2	5	5	1	1	5	5	5	5	5	5	5	4	3	5	.
2024-02-25 17:52:14	2	8	صـحــي	4	5	5	4	5	5	4	5	4	5	4	3	5	5	5	5	5	4	4	3	4	5	5	5	5	5	4	5	3	4	انشاء نادي فن او مساحه نقدر نعلم المجتمع عن مفهوم الفن و نسمح انهم يجربون جميع انواع الفن و كل فنانه بالجامعه تقدر تسوي ورشة عمل عن فنها و طريقتها و منها نتعلم من بعض لان كل فنان له نظره و له طريقته ومهما قلدنا بعض كل واحد له لمسته الخاصه .. دعمهم في حال فيه عوائق .. ممكن معرض خاص بالجامعه للفن كل سنه يصير ..
2024-02-25 18:01:19	2	8	صـحــي	2	4	4	5	4	4	5	5	5	3	5	2	5	5	5	5	5	5	3	4	3	3	5	5	5	5	3	5	3	5	الممارسة
2024-02-25 18:05:51	2	8	علـمـــي	3	4	4	5	2	4	4	4	4	4	4	2	5	5	5	5	5	5	4	4	4	5	5	5	5	4	5	4	4	4	الخيال
2024-02-25 18:08:00	2	8	علـمـــي	3	4	4	4	4	4	3	3	3	3	4	3	5	5	3	5	5	3	4	4	4	5	5	4	5	5	5	3	5	3	الإنسجام مع الأشخاص الموهوبين مجالات مختلفه لرؤيه الفن بمنظور كل شخص
2024-02-25 18:08:31	2	8	صـحــي	4	4	3	4	3	4	5	4	2	4	3	3	5	5	5	5	5	5	5	4	5	5	5	5	5	5	5	5	5	5	الممارسه
2024-02-25 18:09:25	2	8	دبـلــــوم	3	4	4	4	3	4	5	3	4	4	4	3	5	5	4	4	3	4	4	3	4	3	5	3	4	4	3	4	3	3	دورات تدريبية في مجال الفن
2024-02-25 18:10:07	2	6	علـمـــي	5	5	5	4	4	5	5	5	5	5	3	2	4	5	3	5	5	1	1	2	2	4	5	4	4	5	5	2	4	3	يحفزني ان تكون جامعتي مهتمه بهذا الجانب وتوفر انديه للرسم في الكلية وتوفر مسابقات متكرره ومحفزة حتى لو لم تحتوي على جوائز لانني استطيع من خلالها التعرف على فنانات اخريات وتنمي في داخلي حب التنافس وتعيد الي شغف الرسم مرة اخرى وتبقيني متحفزه ومترقبة دائماً لجديدهم
2024-02-25 18:10:53	2	8	تحضيــري	3	4	3	5	3	3	4	3	5	5	4	3	5	5	5	5	5	4	2	4	4	3	5	4	4	5	4	3	3	2	رؤية اعمال الآخرين الرائعه التي تفوق موهبتي ومحاولة الوصول لمستواها ، تجربة ادوات رسم جديدة وحديثة ، حضور الدورات التدريبية والتحدث مع الفنانين الآخرين في نفس الاهتمامات المتعلقه بالرسم ، التدريب بأدوات لا استخدمها عادةً في الرسم.
2024-02-25 18:12:11	2	6	علـمـــي	3	4	3	4	3	4	4	3	4	4	3	2	5	5	3	4	5	4	3	3	3	4	4	4	4	4	3	4	3	4	بوجود اعمال فنيه حولي في ارجاء الجامعة ( الممرات ، القاعات- البهو ) بحيث تحفز الطلاب والطالبات الموهوبين و تلهمهم
2024-02-25 18:14:30	2	6	علـمـــي	5	4	4	5	5	4	3	4	4	3	3	4	5	5	5	5	4	3	4	3	4	5	4	3	4	4	5	4	3	2	جعل هنالك دورات مكثفة لأغلب أنواع الفنون من قِبل الجامعة. تدريبهم وتقديمهم للقادم بشكلً أفضل. وضع مواد إختيارية فنية.
2024-02-25 18:15:51	2	6	علـمـــي	3	4	4	5	2	4	4	5	3	5	4	2	5	5	5	4	4	4	5	4	4	5	5	4	4	4	2	3	2	4	توفر ورش ومعارض لرسم
2024-02-25 18:16:40	2	6	صـحــي	4	5	4	4	4	5	5	4	2	3	3	2	5	5	4	5	5	3	2	2	4	4	5	4	4	5	3	2	4	2	الممارسة، التغذية البصرية
2024-02-25 18:17:27	2	8	صـحــي	4	5	5	4	3	4	5	4	3	5	5	3	5	5	3	5	5	4	4	4	4	4	5	4	4	5	4	4	4	4	التحفيز اليومي والمخاطره والخروج عن المألوف ف الرسم .
2024-02-25 18:17:39	1	6	إنسـانــي	3	1	1	1	3	4	1	1	3	5	4	1	3	5	4	5	5	4	2	1	3	2	5	5	3	5	4	3	2	1	الدعم المادي والمعنوي موهبتي التصوير الفوتوغرافي واتمنى تطوير عدة تصويري
2024-02-25 18:20:07	2	6	علـمـــي	5	5	3	3	2	3	5	3	4	3	3	2	5	5	5	4	4	3	5	5	3	3	5	4	2	3	2	5	3	5	.
2024-02-25 18:21:26	1	8	إنسـانــي	1	3	4	4	2	4	2	2	5	5	5	2	4	4	2	4	4	5	4	5	4	5	5	5	3	4	5	5	3	5	المسابقات
2024-02-25 18:29:17	2	8	دبـلــــوم	5	5	5	5	4	4	5	5	5	5	5	5	5	5	5	5	5	4	4	4	4	4	5	5	4	4	4	4	3	4	التحديات والمسابقات والفعاليات ودورات تدريبية قصيره المدى
2024-02-25 18:33:46	2	6	إنسـانــي	3	4	4	4	3	4	5	3	4	4	2	3	4	4	3	4	4	4	4	3	4	4	5	3	4	4	3	3	2	4	الممارسه ومشاهدة اعمال الاخرين
2024-02-25 18:36:34	2	8	تحضيــري	5	5	5	5	4	5	4	4	4	4	4	4	4	5	4	5	4	5	5	4	4	5	5	5	5	5	5	5	3	3	مقترحاتي هي التمعن في الفن عن قرب وعن بعد فا في التمعن مالم يرى بنظرة عادية ومن يرى بنظرة الفن وغيره وما يستوحاة من تذوق و اخراً التغذية البصرية للأعمال الفنية فتمكن في أدقها وأوسعها من أساطير و روسوم ورموز
2024-02-25 18:39:51	2	8	إنسـانــي	4	5	5	5	5	5	5	3	5	5	3	2	5	5	5	5	5	5	5	5	5	5	5	5	5	5	5	5	5	5	الانتظام على ممارستها ومحاولة التنويع بين الاساليب وتجربة انواع مختلفة والخروج عن الروتين من حين الى اخرى
2024-02-25 18:43:17	2	8	إنسـانــي	2	3	3	5	2	3	5	4	4	5	3	2	5	5	5	5	5	4	5	5	5	5	5	5	5	5	4	5	5	4	تخفيف الضغوط للشخص من ناحية الدراسه ونحوها
2024-02-25 18:48:29	2	2	تحضيــري	2	3	4	3	3	4	4	3	2	3	4	4	4	4	5	3	3	3	4	3	2	3	4	2	3	4	3	5	2	1	دورات تدريبية تطبيق المهارات الأنشطة الجماعية دعم تبادل المعرفة التغذية الراجعه
2024-02-25 18:48:49	2	8	صـحــي	4	4	4	5	4	4	3	4	5	4	4	4	5	5	5	4	4	3	4	4	5	4	5	5	5	5	5	4	3	5	لا يوجد
2024-02-25 18:52:01	2	6	إنسـانــي	3	5	2	4	2	4	2	5	3	2	5	4	4	3	4	3	3	4	2	2	5	5	5	3	5	5	3	3	5	3	الاستمرار فالسعي
2024-02-25 19:07:37	2	8	علـمـــي	3	3	5	3	3	4	5	4	3	3	5	3	5	5	4	5	5	3	3	3	3	5	5	3	3	5	4	5	3	3	الدورات وممارسة المهارات دائمًا
2024-02-25 19:12:41	2	8	إنسـانــي	3	3	4	5	4	5	4	4	3	4	3	1	5	5	5	5	4	3	5	5	3	5	5	4	3	5	5	4	4	4	.
2024-02-25 19:15:47	2	4	إنسـانــي	4	4	4	4	4	4	5	5	5	5	4	4	5	5	5	5	5	3	3	3	3	4	5	4	4	4	5	5	3	5	ممارسة المهارات وتطويرها /البحث الدائم عن متطورات ومستجدات مجالي /الدورات الالكترونيه والحضوريه لها دور كبير في سقل موهبتك
2024-02-25 19:18:33	2	4	دبـلــــوم	5	5	5	5	5	5	5	5	5	5	3	2	5	5	5	5	5	5	5	5	5	5	5	5	5	5	3	3	3	3	التنويع في مجالات الفن
2024-02-25 19:19:03	2	8	علـمـــي	4	4	4	3	4	4	4	4	4	4	4	4	4	4	4	4	4	2	2	2	2	3	5	4	1	3	1	4	4	2	قبل كل شيء يجب 1 التخصصات كاملة فيوجد بكالوريوس مثلا، ايضا الفن يجب تعزيزة من قبل الجامعة لحث الطلاب على السعي في تطوير مواهبهم في مختلف المجالات
2024-02-25 19:27:29	1	6	دبـلــــوم	4	4	2	4	2	4	4	3	2	3	5	2	4	4	2	3	4	3	2	4	4	4	3	2	2	4	4	3	3	2	لا امتلك اي مقترحات
2024-02-25 19:49:49	2	8	إنسـانــي	5	5	5	5	5	5	5	5	5	5	5	5	5	5	5	5	5	5	5	5	5	5	5	5	5	5	5	4	4	5	التطبيق العملي لها
2024-02-25 19:55:41	2	8	إنسـانــي	4	4	4	4	5	4	5	4	4	4	2	4	4	5	4	5	4	4	4	4	4	4	5	4	4	5	4	4	2	4	الاستطلاع والدورات الفنيه
2024-02-25 20:00:55	2	8	إنسـانــي	5	4	4	3	5	4	4	5	5	3	5	3	4	5	5	5	4	3	3	3	3	3	3	3	3	4	3	4	3	3	الممارسة، مشاركة فنك مع المهتمين في المجال، الاطلاع ع تاريخ الفن والاستفاده من الخبرات.
2024-02-25 20:05:33	2	8	إنسـانــي	4	4	4	5	5	5	2	5	5	4	3	3	5	5	5	5	5	4	4	4	4	4	5	5	5	5	4	5	5	4	اقامه دورات فنيه مجانيه وفي اي وقت لطالب الذي يريد المشاركه لتعليم الموهوب اكثر عن مجال اللي يرغب بتعلمه ولديه الشغف وحب في هذا العمل
2024-02-25 20:20:21	2	8	علـمـــي	2	2	2	2	2	2	2	2	4	4	4	4	2	4	2	4	4	5	5	3	4	3	5	4	4	4	2	2	4	3	التغذيه البصريه والاطلاع على الاعمال
2024-02-25 20:21:07	2	8	إنسـانــي	4	4	4	4	4	5	4	4	4	4	3	4	5	5	3	4	4	4	4	4	5	5	5	5	5	5	4	4	4	4	المثابره و التطوير
2024-02-25 20:29:25	2	8	علـمـــي	4	3	3	4	3	4	3	4	2	1	3	1	4	5	4	5	5	3	3	3	3	4	4	4	3	4	2	3	3	2	وقت كافي
2024-02-25 20:33:41	2	8	إنسـانــي	5	5	5	4	4	5	5	5	5	5	4	4	5	5	5	5	4	5	5	5	4	4	5	5	5	5	5	5	5	4	🤍
2024-02-25 20:34:16	2	6	إنسـانــي	1	1	1	4	1	1	3	3	3	2	2	1	1	1	3	3	2	2	5	4	4	3	1	4	4	4	4	4	3	4	التمرين
2024-02-25 20:38:23	2	8	علـمـــي	5	5	5	5	5	5	5	5	5	5	5	5	5	5	5	5	5	3	3	3	3	4	5	5	3	3	3	3	3	4	الدعم
2024-02-25 21:07:15	1	8	إنسـانــي	5	2	5	5	5	5	5	5	1	5	2	5	5	5	5	3	5	2	5	3	5	5	5	2	1	3	1	5	5	5	لا يوجد
2024-02-25 21:21:50	2	8	إنسـانــي	4	4	4	4	4	4	4	4	4	4	4	4	4	4	4	4	4	4	4	4	4	4	4	4	4	4	4	4	4	4	الدعم من الاهل والاصحاب .
2024-02-25 21:21:55	1	4	تحضيــري	2	2	2	3	2	4	3	3	4	4	4	3	2	2	3	2	4	4	3	4	4	4	5	5	4	4	2	4	2	3	.
2024-02-25 21:32:36	2	8	إنسـانــي	4	4	4	4	4	4	4	3	3	3	5	4	5	5	4	5	3	4	3	5	3	5	5	4	4	3	3	5	2	5	تحديد ساعه كل يوم لممارسة المهاره
2024-02-25 21:34:47	1	8	علـمـــي	2	2	1	3	1	2	1	2	2	2	2	1	4	5	1	1	2	5	4	4	4	4	5	5	4	4	2	4	3	3	الاكثار من حضور الورش ومعارض الأعمال الفنية
2024-02-25 21:39:26	2	8	إنسـانــي	3	4	2	3	1	4	5	4	1	4	4	1	5	5	5	5	4	3	3	1	3	2	4	3	1	4	2	2	2	2	تعزيز المهارات من خلال اقامة ورش عمل ، بالاضافه لإقامة مساحات مفتوحه للرسامين للرسم واظهار اعمالهم الفنية
2024-02-25 21:54:41	2	8	علـمـــي	3	3	4	4	3	4	2	2	2	5	4	4	4	5	4	4	4	4	3	3	3	4	5	5	4	4	5	4	2	3	التفرغ الذهني والمزاج الجيد
2024-02-25 22:15:28	2	6	إنسـانــي	5	4	3	5	5	3	5	5	3	5	5	5	5	5	5	5	5	5	5	5	5	5	5	5	5	5	3	4	3	3	الدورات التدريبيه والورش الفنيه تسهم في رفع المهارات لدي وايضًا نصائح وخبرات الفنانين
2024-02-25 22:51:15	2	4	إنسـانــي	4	5	4	4	4	3	4	3	3	2	3	2	5	5	5	5	5	5	5	5	4	5	5	4	3	5	5	5	5	5	الدورات التكثيفية والممارسة المهنية
2024-02-25 23:14:52	2	6	علـمـــي	4	4	5	5	4	4	5	5	4	3	5	2	5	4	5	5	4	4	5	3	5	5	5	4	4	5	5	4	4	4	توفير بيئة مناسبة (إضاءة جيدة، مكان هادئ)
2024-02-26 00:13:33	2	8	صـحــي	4	4	4	5	5	5	5	4	5	4	4	5	5	5	5	4	5	4	5	4	4	4	5	5	4	4	4	5	4	3	.
2024-02-26 00:21:50	1	6	علـمـــي	5	5	5	4	4	4	3	5	4	5	3	5	4	5	4	3	5	5	4	5	3	5	5	4	5	3	5	5	4	3	ليس لدي اي اقتراح
2024-02-26 00:36:35	1	8	علـمـــي	4	4	5	4	4	4	4	5	4	5	5	4	4	4	5	4	5	4	3	4	3	4	4	3	2	4	2	4	3	4	.
2024-02-26 00:48:54	1	2	إنسـانــي	5	5	4	4	4	4	4	4	4	4	4	5	5	5	4	4	5	5	5	4	4	3	5	3	5	4	4	5	2	2	.
2024-02-26 01:03:38	2	4	دبـلــــوم	5	5	5	3	5	5	5	3	5	5	4	5	5	5	5	5	5	3	4	3	4	5	5	5	5	5	3	4	3	3	بالممارسه
2024-02-26 02:40:20	2	6	دبـلــــوم	4	4	4	4	4	4	4	4	4	4	4	4	4	4	4	4	4	4	4	4	4	4	4	4	4	4	4	4	4	4	الدعم و الاستمراريه
2024-02-26 07:10:24	1	8	علـمـــي	5	5	5	5	5	5	5	3	4	3	3	2	5	5	5	5	5	2	2	3	2	5	3	3	2	2	2	2	1	1	اضافة نوادي فنية في كل كلية لدعم المواهب.
2024-02-26 18:51:35	2	8	علـمـــي	4	4	3	4	3	4	4	4	2	4	3	4	4	4	4	5	4	3	3	3	3	5	4	4	4	4	4	4	3	2	الاستمراريه
2024-02-26 21:45:31	1	8	صـحــي	3	4	2	5	3	2	2	3	4	4	4	3	5	5	4	3	3	4	4	4	4	4	4	4	4	4	4	4	4	5	استثمار الوقت في تعلم وكسب الخبرات في المجال الفني
2024-02-26 21:50:48	2	8	دبـلــــوم	4	4	4	4	4	4	4	4	4	4	4	4	4	5	4	4	4	3	4	4	2	4	4	4	4	4	4	4	3	3	التغذيه البصريه والاستمرار والتعلم
2024-02-26 21:55:46	2	8	صـحــي	2	3	2	1	1	3	3	4	3	2	2	1	5	5	4	5	4	3	3	2	4	5	5	4	5	4	4	4	3	2	اعطاء فرصة او مساحة فنية في رسم الانمي بمجالات او مناسبات مختلفة
2024-02-26 22:08:01	2	6	علـمـــي	5	5	5	5	5	5	5	5	5	5	5	5	5	5	5	5	5	5	5	5	5	5	5	5	5	5	5	5	5	5	.
2024-02-26 22:12:24	1	6	صـحــي	3	3	2	3	3	2	2	2	2	2	3	3	2	5	1	1	1	5	5	5	5	3	5	5	3	5	4	5	3	5	أن اكون ذو تركيز عالي ومستدرك للهدف وراء هذه المهارة
2024-02-26 22:14:45	2	8	صـحــي	4	4	3	3	3	4	2	4	3	3	3	3	3	3	3	4	3	3	3	3	3	5	5	3	3	5	2	2	3	2	التدرب بانتظام والتمرُّن الاطلاع على أعمال الفنانين المحترفين ودراسة تقنياتهم. المشاركة في ورش عمل ودورات تعليمية لتعلم تقنيات جديدة. الاستماع لتعليقات ونقد الآخرين لتحسين الاداء.
2024-02-26 22:20:33	2	8	علـمـــي	4	4	4	4	4	4	4	3	4	4	4	3	3	5	5	5	5	4	4	3	3	3	4	4	3	4	5	4	3	3	الممارسة المستمرة والمشاركة مع المجتمعات الفنية حضورًا وعن بعد.
2024-02-26 22:22:42	2	8	علـمـــي	4	4	4	4	4	5	5	5	3	3	3	5	5	5	3	4	5	2	2	3	2	4	5	4	4	3	3	5	5	2	التغذية البصرية - وجود الدعم - تجديد الشغف
2024-02-26 22:26:05	2	8	دبـلــــوم	3	3	3	4	2	3	2	2	2	2	3	1	4	4	4	2	3	2	3	2	3	4	2	3	2	4	2	3	2	2	البيئة
2024-02-26 22:32:09	2	8	علـمـــي	5	4	3	5	3	5	5	3	3	3	5	3	5	5	5	5	4	3	3	4	5	4	4	3	3	4	3	4	3	4	الدورات ومسابقات الرسم والخط ومشاركة الطالبات في المؤتمرات لتطوير موهبة التحدث وصقل الشخصية او نادي للكتابة والنشرات
2024-02-26 22:36:52	1	8	إنسـانــي	4	4	4	4	3	3	2	2	4	5	3	3	3	4	3	4	4	3	3	3	5	4	3	3	3	4	3	3	3	3	الممارسة والمثابرة - خريج - 2022
2024-02-26 22:43:28	2	8	إنسـانــي	4	3	3	4	2	3	5	5	4	4	3	4	5	5	4	4	4	4	4	4	5	5	5	4	3	4	3	4	4	5	الاستمرار
2024-02-26 22:46:02	2	4	صـحــي	4	4	3	4	3	4	5	3	3	3	3	3	5	5	3	5	5	3	3	3	3	5	5	5	5	4	5	3	3	2	الورشات التفاعليه
2024-02-26 22:47:28	2	8	إنسـانــي	5	5	5	5	5	5	5	2	3	4	5	3	5	5	5	5	5	3	4	3	3	4	5	3	3	3	3	5	4	5	تقدير الفن يكفيني ويحفزني كاموهوب
2024-02-26 22:52:23	2	8	إنسـانــي	1	2	2	3	1	1	5	2	5	3	4	2	5	5	4	5	3	3	4	5	5	3	5	4	4	5	4	4	3	1	الممارسة مع مجموعة أشخاص يهتمون بنفس المجال ، فنُلهم بعضنا البعض ، حضور ورش عمل لفنون مختلفة من مائي وزيتي وغيرها .
2024-02-26 22:53:36	1	8	صـحــي	4	4	4	5	4	5	4	4	4	4	4	5	4	3	4	4	5	4	4	4	3	4	5	4	3	4	4	5	2	2	.
2024-02-26 22:54:20	2	6	علـمـــي	4	4	4	5	5	4	4	3	5	4	4	3	5	4	5	4	4	4	3	4	4	5	5	5	5	5	5	5	4	4	التنوع في المواهب و تنمية موهبتي الخاصه بشكل مختلف لِألتمس التمييز ، الإستماع ل اخطاء الاخرين لأجل ان اجتاز العقبات، يأتيني الإلهام دائماً لكن احاول ان ادمجهم ببعض او افصل واحده تلو الاخرى و ان اركز على عمل واحد ليست مجموعة اعمال في نفس الفتره
2024-02-26 22:54:43	1	4	إنسـانــي	4	4	4	5	5	4	3	5	5	5	4	5	5	5	5	5	5	4	5	5	5	5	5	5	4	5	5	5	5	5	لا توجد مقترحات
2024-02-26 22:57:15	1	8	إنسـانــي	3	5	4	3	4	4	5	5	4	3	4	3	5	5	5	5	5	4	3	3	4	5	3	3	4	4	3	2	3	4	التغذية البصرية و الاستمراريه
2024-02-26 23:00:08	2	4	دبـلــــوم	4	4	4	4	4	4	3	4	3	4	4	4	4	4	5	5	4	4	4	3	4	3	5	4	5	5	3	4	4	2	الإطلاع على انواع الفنون والمهارات التي تعزز الحس الفني
2024-02-26 23:01:18	2	8	إنسـانــي	5	4	5	5	4	4	4	5	5	5	5	4	5	5	5	5	5	3	4	4	5	3	3	3	4	4	3	2	1	1	سماع الموسيقى أثناء الرسم
2024-02-26 23:02:41	2	8	إنسـانــي	4	4	4	4	4	4	3	4	4	5	5	4	4	5	5	5	5	5	5	5	5	5	5	5	5	5	4	5	5	5	الاستمرار مهما كانت النتيجه .
2024-02-26 23:03:28	1	6	علـمـــي	4	4	3	3	2	4	5	4	3	2	2	1	5	5	4	5	3	3	2	4	4	4	5	4	4	3	2	3	2	2	ايجاد شي يعجبني خارج مجال الرسم وربطه في الرسم مثال:(رسم شخصيات العاب الفيديو، رسم القصص المصورة).
2024-02-26 23:17:20	1	4	دبـلــــوم	4	4	4	4	4	4	4	4	4	4	4	4	4	4	4	4	4	4	4	4	4	4	4	4	4	4	4	4	4	4	لا
2024-02-26 23:49:09	2	8	علـمـــي	4	4	4	4	4	4	4	4	4	4	4	4	4	4	4	4	4	4	4	4	4	4	4	4	4	4	4	4	4	4	توفير المكان المناسب لرسم وتوفير الادوات
2024-02-26 23:52:23	1	8	علـمـــي	2	4	4	3	2	4	3	5	2	3	5	4	5	5	3	3	4	3	3	2	3	3	5	4	5	3	2	2	2	1	كثرة مخالطة الفنانين والاندماج معهم وكثرة حضور المعارض الفنيه ورئية اشكال وانواع الفن والتعلم وكسب الخبرات من الفنانين وحضور المعارض والمسابقات.
2024-02-27 00:04:10	2	8	علـمـــي	4	4	4	4	3	4	5	5	4	4	4	4	4	4	5	5	4	5	5	5	5	5	5	4	4	5	3	4	4	4	التكرار و الممارسه
2024-02-27 00:06:23	1	8	علـمـــي	3	3	3	4	2	3	3	2	3	4	3	3	3	3	3	3	3	3	3	3	3	3	3	3	4	3	3	2	3	4	.
2024-02-27 00:20:28	2	6	دبـلــــوم	5	5	4	5	5	5	5	5	5	5	3	2	5	5	5	5	5	4	4	2	4	2	5	5	5	5	3	5	3	3	التطور الاستمرار زيارة المعارض التعارف في مجال الفن لكسب المحاور الجماعيه والاقتراحات والمشاركة في الإعمال لكسب خبره اكبر 🤍
2024-02-27 01:16:17	1	6	علـمـــي	4	4	2	3	1	4	5	4	4	1	3	1	3	3	3	4	3	3	5	4	3	4	3	3	5	5	3	4	2	4	في البدايات كنت افرح لرؤية الناس مبهوره بعملي اما الان اركز على المردود المادي اكثر من الامبهار
2024-02-27 03:10:26	2	8	علـمـــي	4	4	4	4	3	5	5	4	4	3	4	2	4	5	5	5	5	4	3	4	4	4	4	4	4	5	4	4	3	5	التدريب في ورشات
2024-02-27 06:19:34	1	8	علـمـــي	4	4	4	5	3	4	4	5	5	4	4	4	4	5	4	5	5	5	5	5	5	4	5	5	5	5	4	5	5	5	الاستمرارية والممارسة
2024-02-27 07:30:26	2	8	علـمـــي	5	5	4	4	5	4	4	4	4	4	4	4	5	5	5	5	5	3	3	3	3	3	3	3	3	3	3	3	3	3	دعم
2024-02-27 08:43:14	2	8	دبـلــــوم	1	1	1	1	4	1	1	5	5	1	5	1	5	5	5	5	5	2	5	1	1	4	1	5	1	5	5	2	2	2	الممارسة الدائمة ✨
2024-02-27 12:57:27	2	4	دبـلــــوم	4	4	5	4	5	5	5	4	5	4	3	2	5	4	5	5	5	4	5	5	4	5	5	5	4	5	5	5	3	5	حضور دورات تدريبية في المجال الفني اللذي اهتم به
2024-02-27 20:12:39	2	6	إنسـانــي	3	4	4	5	4	4	5	5	5	5	5	3	5	5	4	5	5	5	5	4	5	5	5	5	5	5	5	5	5	5	توفير الامكانيات تطوير مهاراتي الفنيه
