# Supplementary material for: The relationship between artistic skills and academic engagement among artistically gifted non-specialist university students
Source: PLoS One. 2025 Sep 2;20(9):e0329483. doi: 10.1371/journal.pone.0329483 (PMC12404549; doi:10.1371/journal.pone.0329483)
Supplement: S4 Data — (XLSX) [file pone.0329483.s004.xlsx]

## Sheet: S4 Data Analysis
«·‰Ê⁄	«·„” ÊÏ	«· Œ’’	„⁄—›Ì…1	„⁄—›Ì…2	„⁄—›Ì…3	„⁄—›Ì…4	„⁄—›Ì…5	„⁄—›Ì…6	√œ«∆Ì…1	√œ«∆Ì…2	√œ«∆Ì…3	√œ«∆Ì…4	√œ«∆Ì…5	√œ«∆Ì…6	ÊÃœ«‰Ì…1	ÊÃœ«‰Ì…2	ÊÃœ«‰Ì…3	ÊÃœ«‰Ì…4	ÊÃœ«‰Ì…5	ÕÌÊÌ…1	ÕÌÊÌ…2	ÕÌÊÌ…3	ÕÌÊÌ…4	ÕÌÊÌ…5	›«‰Ì1	›«‰Ì2	›«‰Ì3	›«‰Ì4	«” €—«ﬁ1	«” €—«ﬁ2	«” €—«ﬁ3	«” €—«ﬁ4	„⁄—›Ì…_ﬂ·Ì	√œ«∆Ì…_ﬂ·Ì	ÊÃœ«‰Ì…_ﬂ·Ì	ÕÌÊÌ…_ﬂ·Ì	›«‰Ì_ﬂ·Ì	«” €—«ﬁ_ﬂ·Ì	«” »Ì«‰_ﬂ·Ì	›‰Ì…_ﬂ·Ì	«‰œ„«Ã_ﬂ·Ì
2	8	1	3	4	5	3	2	4	5	5	2	5	3	3	4	5	3	5	5	4	3	5	5	5	5	5	5	5	5	4	2	2	3.5	3.83333	4.4	4.4	5	3.25	4.03333	3.88235	4.23077
2	6	2	4	4	4	5	5	5	4	4	4	5	4	3	5	5	5	5	5	3	3	4	3	4	5	4	5	5	4	4	3	5	4.5	4	5	3.4	4.75	4	4.26667	4.47059	4
2	8	3	5	5	5	5	5	5	5	5	5	5	5	5	5	5	5	5	5	3	3	5	4	5	4	3	3	4	4	4	5	1	5	5	5	4	3.5	3.5	4.43333	5	3.69231
2	8	2	5	3	2	4	5	4	5	2	4	3	4	4	4	4	4	4	3	4	3	4	4	5	5	4	4	5	4	4	3	2	3.83333	3.66667	3.8	4	4.5	3.25	3.83333	3.76471	3.92308
2	8	1	2	3	3	2	3	4	5	2	3	4	4	1	4	4	4	4	2	4	4	3	4	5	5	5	5	5	5	5	5	3	2.83333	3.16667	3.6	4	5	4.5	3.73333	3.17647	4.46154
1	8	3	4	4	5	5	5	5	5	5	5	5	4	3	5	5	5	5	5	4	4	3	3	5	5	4	4	5	3	3	2	4	4.66667	4.5	5	3.8	4.5	3	4.3	4.70588	3.76923
2	8	2	5	5	4	5	4	4	3	4	5	4	4	3	5	5	5	4	5	4	5	4	4	4	5	5	5	5	5	5	5	5	4.5	3.83333	4.8	4.2	5	5	4.5	4.35294	4.69231
1	4	2	3	3	3	5	4	5	4	2	5	5	5	5	5	5	5	2	5	5	1	1	5	5	5	5	5	5	5	4	3	5	3.83333	4.33333	4.4	3.4	5	4.25	4.16667	4.17647	4.15385
2	8	1	4	5	5	4	5	5	4	5	4	5	4	3	5	5	5	5	5	4	4	3	4	5	5	5	5	5	4	5	3	4	4.66667	4.16667	5	4	5	4	4.46667	4.58824	4.30769
2	8	1	2	4	4	5	4	4	5	5	5	3	5	2	5	5	5	5	5	5	3	4	3	3	5	5	5	5	3	5	3	5	3.83333	4.16667	5	3.6	5	4	4.23333	4.29412	4.15385
2	8	2	3	4	4	5	2	4	4	4	4	4	4	2	5	5	5	5	5	5	4	4	4	5	5	5	5	4	5	4	4	4	3.66667	3.66667	5	4.4	4.75	4.25	4.23333	4.05882	4.46154
2	8	2	3	4	4	4	4	4	3	3	3	3	4	3	5	5	3	5	5	3	4	4	4	5	5	4	5	5	5	3	5	3	3.83333	3.16667	4.6	4	4.75	4	4	3.82353	4.23077
2	8	1	4	4	3	4	3	4	5	4	2	4	3	3	5	5	5	5	5	5	5	4	5	5	5	5	5	5	5	5	5	5	3.66667	3.5	5	4.8	5	5	4.4	4	4.92308
2	8	5	3	4	4	4	3	4	5	3	4	4	4	3	5	5	4	4	3	4	4	3	4	3	5	3	4	4	3	4	3	3	3.66667	3.83333	4.2	3.6	4	3.25	3.76667	3.88235	3.61538
2	6	2	5	5	5	4	4	5	5	5	5	5	3	2	4	5	3	5	5	1	1	2	2	4	5	4	4	5	5	2	4	3	4.66667	4.16667	4.4	2	4.5	3.5	3.9	4.41176	3.23077
2	8	4	3	4	3	5	3	3	4	3	5	5	4	3	5	5	5	5	5	4	2	4	4	3	5	4	4	5	4	3	3	2	3.5	4	5	3.4	4.5	3	3.9	4.11765	3.61538
2	6	2	3	4	3	4	3	4	4	3	4	4	3	2	5	5	3	4	5	4	3	3	3	4	4	4	4	4	3	4	3	4	3.5	3.33333	4.4	3.4	4	3.5	3.66667	3.70588	3.61538
2	6	2	5	4	4	5	5	4	3	4	4	3	3	4	5	5	5	5	4	3	4	3	4	5	4	3	4	4	5	4	3	2	4.5	3.5	4.8	3.8	3.75	3.5	4	4.23529	3.69231
2	6	2	3	4	4	5	2	4	4	5	3	5	4	2	5	5	5	4	4	4	5	4	4	5	5	4	4	4	2	3	2	4	3.66667	3.83333	4.6	4.4	4.25	2.75	3.93333	4	3.84615
2	6	1	4	5	4	4	4	5	5	4	2	3	3	2	5	5	4	5	5	3	2	2	4	4	5	4	4	5	3	2	4	2	4.33333	3.16667	4.8	3	4.5	2.75	3.76667	4.05882	3.38462
2	8	1	4	5	5	4	3	4	5	4	3	5	5	3	5	5	3	5	5	4	4	4	4	4	5	4	4	5	4	4	4	4	4.16667	4.16667	4.6	4	4.5	4	4.23333	4.29412	4.15385
1	6	3	3	1	1	1	3	4	1	1	3	5	4	1	3	5	4	5	5	4	2	1	3	2	5	5	3	5	4	3	2	1	2.16667	2.5	4.4	2.4	4.5	2.5	3	2.94118	3.07692
2	6	2	5	5	3	3	2	3	5	3	4	3	3	2	5	5	5	4	4	3	5	5	3	3	5	4	2	3	2	5	3	5	3.5	3.33333	4.6	3.8	3.5	3.75	3.73333	3.76471	3.69231
1	8	3	1	3	4	4	2	4	2	2	5	5	5	2	4	4	2	4	4	5	4	5	4	5	5	5	3	4	5	5	3	5	3	3.5	3.6	4.6	4.25	4.5	3.83333	3.35294	4.46154
2	8	5	5	5	5	5	4	4	5	5	5	5	5	5	5	5	5	5	5	4	4	4	4	4	5	5	4	4	4	4	3	4	4.66667	5	5	4	4.5	3.75	4.53333	4.88235	4.07692
2	6	3	3	4	4	4	3	4	5	3	4	4	2	3	4	4	3	4	4	4	4	3	4	4	5	3	4	4	3	3	2	4	3.66667	3.5	3.8	3.8	4	3	3.63333	3.64706	3.61538
2	8	4	5	5	5	5	4	5	4	4	4	4	4	4	4	5	4	5	4	5	5	4	4	5	5	5	5	5	5	5	3	3	4.83333	4	4.4	4.6	5	4	4.46667	4.41176	4.53846
2	8	3	4	5	5	5	5	5	5	3	5	5	3	2	5	5	5	5	5	5	5	5	5	5	5	5	5	5	5	5	5	5	4.83333	3.83333	5	5	5	5	4.73333	4.52941	5
2	8	3	2	3	3	5	2	3	5	4	4	5	3	2	5	5	5	5	5	4	5	5	5	5	5	5	5	5	4	5	5	4	3	3.83333	5	4.8	5	4.5	4.26667	3.88235	4.76923
2	2	4	2	3	4	3	3	4	4	3	2	3	4	4	4	4	5	3	3	3	4	3	2	3	4	2	3	4	3	5	2	1	3.16667	3.33333	3.8	3	3.25	2.75	3.23333	3.41176	3
2	8	1	4	4	4	5	4	4	3	4	5	4	4	4	5	5	5	4	4	3	4	4	5	4	5	5	5	5	5	4	3	5	4.16667	4	4.6	4	5	4.25	4.3	4.23529	4.38462
2	6	3	3	5	2	4	2	4	2	5	3	2	5	4	4	3	4	3	3	4	2	2	5	5	5	3	5	5	3	3	5	3	3.33333	3.5	3.4	3.6	4.5	3.5	3.6	3.41176	3.84615
2	8	2	3	3	5	3	3	4	5	4	3	3	5	3	5	5	4	5	5	3	3	3	3	5	5	3	3	5	4	5	3	3	3.5	3.83333	4.8	3.4	4	3.75	3.86667	4	3.69231
2	8	3	3	3	4	5	4	5	4	4	3	4	3	1	5	5	5	5	4	3	5	5	3	5	5	4	3	5	5	4	4	4	4	3.16667	4.8	4.2	4.25	4.25	4.06667	3.94118	4.23077
2	4	3	4	4	4	4	4	4	5	5	5	5	4	4	5	5	5	5	5	3	3	3	3	4	5	4	4	4	5	5	3	5	4	4.66667	5	3.2	4.25	4.5	4.26667	4.52941	3.92308
2	4	5	5	5	5	5	5	5	5	5	5	5	3	2	5	5	5	5	5	5	5	5	5	5	5	5	5	5	3	3	3	3	5	4.16667	5	5	5	3	4.56667	4.70588	4.38462
2	8	2	4	4	4	3	4	4	4	4	4	4	4	4	4	4	4	4	4	2	2	2	2	3	5	4	1	3	1	4	4	2	3.83333	4	4	2.2	3.25	2.75	3.4	3.94118	2.69231
1	6	5	4	4	2	4	2	4	4	3	2	3	5	2	4	4	2	3	4	3	2	4	4	4	3	2	2	4	4	3	3	2	3.33333	3.16667	3.4	3.4	2.75	3	3.2	3.29412	3.07692
2	8	3	5	5	5	5	5	5	5	5	5	5	5	5	5	5	5	5	5	5	5	5	5	5	5	5	5	5	5	4	4	5	5	5	5	5	5	4.5	4.93333	5	4.84615
2	8	3	4	4	4	4	5	4	5	4	4	4	2	4	4	5	4	5	4	4	4	4	4	4	5	4	4	5	4	4	2	4	4.16667	3.83333	4.4	4	4.5	3.5	4.06667	4.11765	4
2	8	3	5	4	4	3	5	4	4	5	5	3	5	3	4	5	5	5	4	3	3	3	3	3	3	3	3	4	3	4	3	3	4.16667	4.16667	4.6	3	3.25	3.25	3.8	4.29412	3.15385
2	8	3	4	4	4	5	5	5	2	5	5	4	3	3	5	5	5	5	5	4	4	4	4	4	5	5	5	5	4	5	5	4	4.5	3.66667	5	4	5	4.5	4.4	4.35294	4.46154
2	8	2	2	2	2	2	2	2	2	2	4	4	4	4	2	4	2	4	4	5	5	3	4	3	5	4	4	4	2	2	4	3	2	3.33333	3.2	4	4.25	2.75	3.2	2.82353	3.69231
2	8	3	4	4	4	4	4	5	4	4	4	4	3	4	5	5	3	4	4	4	4	4	5	5	5	5	5	5	4	4	4	4	4.16667	3.83333	4.2	4.4	5	4	4.23333	4.05882	4.46154
2	8	2	4	3	3	4	3	4	3	4	2	1	3	1	4	5	4	5	5	3	3	3	3	4	4	4	3	4	2	3	3	2	3.5	2.33333	4.6	3.2	3.75	2.5	3.3	3.41176	3.15385
2	8	3	5	5	5	4	4	5	5	5	5	5	4	4	5	5	5	5	4	5	5	5	4	4	5	5	5	5	5	5	5	4	4.66667	4.66667	4.8	4.6	5	4.75	4.73333	4.70588	4.76923
2	6	3	1	1	1	4	1	1	3	3	3	2	2	1	1	1	3	3	2	2	5	4	4	3	1	4	4	4	4	4	3	4	1.5	2.33333	2	3.6	3.25	3.75	2.63333	1.94118	3.53846
2	8	2	5	5	5	5	5	5	5	5	5	5	5	5	5	5	5	5	5	3	3	3	3	4	5	5	3	3	3	3	3	4	5	5	5	3.2	4	3.25	4.33333	5	3.46154
1	8	3	5	2	5	5	5	5	5	5	1	5	2	5	5	5	5	3	5	2	5	3	5	5	5	2	1	3	1	5	5	5	4.5	3.83333	4.6	4	2.75	4	4	4.29412	3.61538
2	8	3	4	4	4	4	4	4	4	4	4	4	4	4	4	4	4	4	4	4	4	4	4	4	4	4	4	4	4	4	4	4	4	4	4	4	4	4	4	4	4
1	4	4	2	2	2	3	2	4	3	3	4	4	4	3	2	2	3	2	4	4	3	4	4	4	5	5	4	4	2	4	2	3	2.5	3.5	2.6	3.8	4.5	2.75	3.23333	2.88235	3.69231
2	8	3	4	4	4	4	4	4	4	3	3	3	5	4	5	5	4	5	3	4	3	5	3	5	5	4	4	3	3	5	2	5	4	3.66667	4.4	4	4	3.75	3.96667	4	3.92308
1	8	2	2	2	1	3	1	2	1	2	2	2	2	1	4	5	1	1	2	5	4	4	4	4	5	5	4	4	2	4	3	3	1.83333	1.66667	2.6	4.2	4.5	3	2.83333	2	3.92308
2	8	3	3	4	2	3	1	4	5	4	1	4	4	1	5	5	5	5	4	3	3	1	3	2	4	3	1	4	2	2	2	2	2.83333	3.16667	4.8	2.4	3	2	3.06667	3.52941	2.46154
2	8	2	3	3	4	4	3	4	2	2	2	5	4	4	4	5	4	4	4	4	3	3	3	4	5	5	4	4	5	4	2	3	3.5	3.16667	4.2	3.4	4.5	3.5	3.66667	3.58824	3.76923
2	6	3	5	4	3	5	5	3	5	5	3	5	5	5	5	5	5	5	5	5	5	5	5	5	5	5	5	5	3	4	3	3	4.16667	4.66667	5	5	5	3.25	4.53333	4.58824	4.46154
2	4	3	4	5	4	4	4	3	4	3	3	2	3	2	5	5	5	5	5	5	5	5	4	5	5	4	3	5	5	5	5	5	4	2.83333	5	4.8	4.25	5	4.23333	3.88235	4.69231
2	6	2	4	4	5	5	4	4	5	5	4	3	5	2	5	4	5	5	4	4	5	3	5	5	5	4	4	5	5	4	4	4	4.33333	4	4.6	4.4	4.5	4.25	4.33333	4.29412	4.38462
2	8	1	4	4	4	5	5	5	5	4	5	4	4	5	5	5	5	4	5	4	5	4	4	4	5	5	4	4	4	5	4	3	4.5	4.5	4.8	4.2	4.5	4	4.43333	4.58824	4.23077
1	6	2	5	5	5	4	4	4	3	5	4	5	3	5	4	5	4	3	5	5	4	5	3	5	5	4	5	3	5	5	4	3	4.5	4.16667	4.2	4.4	4.25	4.25	4.3	4.29412	4.30769
1	8	2	4	4	5	4	4	4	4	5	4	5	5	4	4	4	5	4	5	4	3	4	3	4	4	3	2	4	2	4	3	4	4.16667	4.5	4.4	3.6	3.25	3.25	3.93333	4.35294	3.38462
1	2	3	5	5	4	4	4	4	4	4	4	4	4	5	5	5	4	4	5	5	5	4	4	3	5	3	5	4	4	5	2	2	4.33333	4.16667	4.6	4.2	4.25	3.25	4.16667	4.35294	3.92308
2	4	5	5	5	5	3	5	5	5	3	5	5	4	5	5	5	5	5	5	3	4	3	4	5	5	5	5	5	3	4	3	3	4.66667	4.5	5	3.8	5	3.25	4.4	4.70588	4
2	6	5	4	4	4	4	4	4	4	4	4	4	4	4	4	4	4	4	4	4	4	4	4	4	4	4	4	4	4	4	4	4	4	4	4	4	4	4	4	4	4
1	8	2	5	5	5	5	5	5	5	3	4	3	3	2	5	5	5	5	5	2	2	3	2	5	3	3	2	2	2	2	1	1	5	3.33333	5	2.8	2.5	1.5	3.5	4.41176	2.30769
2	8	2	4	4	3	4	3	4	4	4	2	4	3	4	4	4	4	5	4	3	3	3	3	5	4	4	4	4	4	4	3	2	3.66667	3.5	4.2	3.4	4	3.25	3.66667	3.76471	3.53846
1	8	1	3	4	2	5	3	2	2	3	4	4	4	3	5	5	4	3	3	4	4	4	4	4	4	4	4	4	4	4	4	5	3.16667	3.33333	4	4	4	4.25	3.73333	3.47059	4.07692
2	8	5	4	4	4	4	4	4	4	4	4	4	4	4	4	5	4	4	4	3	4	4	2	4	4	4	4	4	4	4	3	3	4	4	4.2	3.4	4	3.5	3.86667	4.05882	3.61538
2	8	1	2	3	2	1	1	3	3	4	3	2	2	1	5	5	4	5	4	3	3	2	4	5	5	4	5	4	4	4	3	2	2	2.5	4.6	3.4	4.5	3.25	3.26667	2.94118	3.69231
2	6	2	5	5	5	5	5	5	5	5	5	5	5	5	5	5	5	5	5	5	5	5	5	5	5	5	5	5	5	5	5	5	5	5	5	5	5	5	5	5	5
1	6	1	3	3	2	3	3	2	2	2	2	2	3	3	2	5	1	1	1	5	5	5	5	3	5	5	3	5	4	5	3	5	2.66667	2.33333	2	4.6	4.5	4.25	3.26667	2.35294	4.46154
2	8	1	4	4	3	3	3	4	2	4	3	3	3	3	3	3	3	4	3	3	3	3	3	5	5	3	3	5	2	2	3	2	3.5	3	3.2	3.4	4	2.25	3.23333	3.23529	3.23077
2	8	2	4	4	4	4	4	4	4	3	4	4	4	3	3	5	5	5	5	4	4	3	3	3	4	4	3	4	5	4	3	3	4	3.66667	4.6	3.4	3.75	3.75	3.86667	4.05882	3.61538
2	8	2	4	4	4	4	4	5	5	5	3	3	3	5	5	5	3	4	5	2	2	3	2	4	5	4	4	3	3	5	5	2	4.16667	4	4.4	2.6	4	3.75	3.83333	4.17647	3.38462
2	8	5	3	3	3	4	2	3	2	2	2	2	3	1	4	4	4	2	3	2	3	2	3	4	2	3	2	4	2	3	2	2	3	2	3.4	2.8	2.75	2.25	2.7	2.76471	2.61538
2	8	2	5	4	3	5	3	5	5	3	3	3	5	3	5	5	5	5	4	3	3	4	5	4	4	3	3	4	3	4	3	4	4.16667	3.66667	4.8	3.8	3.5	3.5	3.93333	4.17647	3.61538
1	8	3	4	4	4	4	3	3	2	2	4	5	3	3	3	4	3	4	4	3	3	3	5	4	3	3	3	4	3	3	3	3	3.66667	3.16667	3.6	3.6	3.25	3	3.4	3.47059	3.30769
2	8	3	4	3	3	4	2	3	5	5	4	4	3	4	5	5	4	4	4	4	4	4	5	5	5	4	3	4	3	4	4	5	3.16667	4.16667	4.4	4.4	4	4	4	3.88235	4.15385
2	4	1	4	4	3	4	3	4	5	3	3	3	3	3	5	5	3	5	5	3	3	3	3	5	5	5	5	4	5	3	3	2	3.66667	3.33333	4.6	3.4	4.75	3.25	3.8	3.82353	3.76923
2	8	3	5	5	5	5	5	5	5	2	3	4	5	3	5	5	5	5	5	3	4	3	3	4	5	3	3	3	3	5	4	5	5	3.66667	5	3.4	3.5	4.25	4.16667	4.52941	3.69231
2	8	3	1	2	2	3	1	1	5	2	5	3	4	2	5	5	4	5	3	3	4	5	5	3	5	4	4	5	4	4	3	1	1.66667	3.5	4.4	4	4.5	3	3.43333	3.11765	3.84615
1	8	1	4	4	4	5	4	5	4	4	4	4	4	5	4	3	4	4	5	4	4	4	3	4	5	4	3	4	4	5	2	2	4.33333	4.16667	4	3.8	4	3.25	3.96667	4.17647	3.69231
2	6	2	4	4	4	5	5	4	4	3	5	4	4	3	5	4	5	4	4	4	3	4	4	5	5	5	5	5	5	5	4	4	4.33333	3.83333	4.4	4	5	4.5	4.3	4.17647	4.46154
1	4	3	4	4	4	5	5	4	3	5	5	5	4	5	5	5	5	5	5	4	5	5	5	5	5	5	4	5	5	5	5	5	4.33333	4.5	5	4.8	4.75	5	4.7	4.58824	4.84615
1	8	3	3	5	4	3	4	4	5	5	4	3	4	3	5	5	5	5	5	4	3	3	4	5	3	3	4	4	3	2	3	4	3.83333	4	5	3.8	3.5	3	3.9	4.23529	3.46154
2	4	5	4	4	4	4	4	4	3	4	3	4	4	4	4	4	5	5	4	4	4	3	4	3	5	4	5	5	3	4	4	2	4	3.66667	4.4	3.6	4.75	3.25	3.93333	4	3.84615
2	8	3	5	4	5	5	4	4	4	5	5	5	5	4	5	5	5	5	5	3	4	4	5	3	3	3	4	4	3	2	1	1	4.5	4.66667	5	3.8	3.5	1.75	4	4.70588	3.07692
2	8	3	4	4	4	4	4	4	3	4	4	5	5	4	4	5	5	5	5	5	5	5	5	5	5	5	5	5	4	5	5	5	4	4.16667	4.8	5	5	4.75	4.56667	4.29412	4.92308
1	6	2	4	4	3	3	2	4	5	4	3	2	2	1	5	5	4	5	3	3	2	4	4	4	5	4	4	3	2	3	2	2	3.33333	2.83333	4.4	3.4	4	2.25	3.36667	3.47059	3.23077
1	4	5	4	4	4	4	4	4	4	4	4	4	4	4	4	4	4	4	4	4	4	4	4	4	4	4	4	4	4	4	4	4	4	4	4	4	4	4	4	4	4
2	8	2	4	4	4	4	4	4	4	4	4	4	4	4	4	4	4	4	4	4	4	4	4	4	4	4	4	4	4	4	4	4	4	4	4	4	4	4	4	4	4
1	8	2	2	4	4	3	2	4	3	5	2	3	5	4	5	5	3	3	4	3	3	2	3	3	5	4	5	3	2	2	2	1	3.16667	3.66667	4	2.8	4.25	1.75	3.3	3.58824	2.92308
2	8	2	4	4	4	4	3	4	5	5	4	4	4	4	4	4	5	5	4	5	5	5	5	5	5	4	4	5	3	4	4	4	3.83333	4.33333	4.4	5	4.5	3.75	4.3	4.17647	4.46154
1	8	2	3	3	3	4	2	3	3	2	3	4	3	3	3	3	3	3	3	3	3	3	3	3	3	3	4	3	3	2	3	4	3	3	3	3	3.25	3	3.03333	3	3.07692
2	6	5	5	5	4	5	5	5	5	5	5	5	3	2	5	5	5	5	5	4	4	2	4	2	5	5	5	5	3	5	3	3	4.83333	4.16667	5	3.2	5	3.5	4.3	4.64706	3.84615
1	6	2	4	4	2	3	1	4	5	4	4	1	3	1	3	3	3	4	3	3	5	4	3	4	3	3	5	5	3	4	2	4	3	3	3.2	3.8	4	3.25	3.33333	3.05882	3.69231
2	8	2	4	4	4	4	3	5	5	4	4	3	4	2	4	5	5	5	5	4	3	4	4	4	4	4	4	5	4	4	3	5	4	3.66667	4.8	3.8	4.25	4	4.06667	4.11765	4
1	8	2	4	4	4	5	3	4	4	5	5	4	4	4	4	5	4	5	5	5	5	5	5	4	5	5	5	5	4	5	5	5	4	4.33333	4.6	4.8	5	4.75	4.53333	4.29412	4.84615
2	8	2	5	5	4	4	5	4	4	4	4	4	4	4	5	5	5	5	5	3	3	3	3	3	3	3	3	3	3	3	3	3	4.5	4	5	3	3	3	3.83333	4.47059	3
2	8	5	1	1	1	1	4	1	1	5	5	1	5	1	5	5	5	5	5	2	5	1	1	4	1	5	1	5	5	2	2	2	1.5	3	5	2.6	3	2.75	2.93333	3.05882	2.76923
2	4	5	4	4	5	4	5	5	5	4	5	4	3	2	5	4	5	5	5	4	5	5	4	5	5	5	4	5	5	5	3	5	4.5	3.83333	4.8	4.6	4.75	4.5	4.46667	4.35294	4.61538
2	6	3	3	4	4	5	4	4	5	5	5	5	5	3	5	5	4	5	5	5	5	4	5	5	5	5	5	5	5	5	5	5	4	4.66667	4.8	4.8	5	5	4.66667	4.47059	4.92308
